# Supplementary material for: An unusual xylan in Arabidopsis primary cell walls is synthesised by GUX3, IRX9L, IRX10L and IRX14
Source: Plant J. 2015 Jun 4;83(3):413–26. doi: 10.1111/tpj.12898 (PMC4528235; doi:10.1111/tpj.12898)
Supplement: Supplementary file 9 — Data S1. Transcriptomic analysis of WT Col0 Arabidopsis callus using Affymetrix ATH1 chips. [file tpj0083-0413-sd9.xlsx]

## Sheet: WTcallus_2BR_MAS5_log2
Microarrays (ATH1) of WT Col0 callus. MAS5.0 normalisation (performed using FlexArray)
			Col0-1	Col0-2
Probeset	locus	description	log2(Expression)	log2(Expression)	Average	sd		mode	11.397
264953_at	AT1G77120	alcohol dehydrogenase 1	14.9378	14.7629	14.8504	0.12368		mean	6.72663
250995_at	AT5G02500	heat shock cognate protein 70-1	14.9192	14.7715	14.8454	0.104418		median	7.08598
261826_at	AT1G11580	methylesterase PCR A	14.836	14.7057	14.7709	0.0921643
263821_s_at	AT5G18380;AT2G09990	[AT5G18380, Ribosomal protein S5 domain 2-like superfamily protein];[AT2G09990, Ribosomal protein S5 domain 2-like superfamily protein]	14.8734	14.6612	14.7673	0.150006
247644_s_at	AT1G07940;AT1G07930;AT5G60390;AT1G07920	[AT1G07940, GTP binding Elongation factor Tu family protein];[AT1G07930, GTP binding Elongation factor Tu family protein];[AT5G60390, GTP binding Elongation factor Tu family protein];[AT1G07920, GTP binding Elongation factor Tu family protein]	14.8455	14.6858	14.7657	0.112939
266415_at	AT2G38530	lipid transfer protein 2	14.8929	14.6272	14.7601	0.187871
258569_at	AT3G04400	Ribosomal protein L14p/L23e family protein	14.5338	14.6791	14.6065	0.10275
253874_at	AT4G27450	Aluminium induced protein with YGL and LRDR motifs	14.587	14.5893	14.5882	0.00162635
265805_s_at	AT4G36130;AT2G18020	[AT4G36130, Ribosomal protein L2 family];[AT2G18020, Ribosomal protein L2 family]	14.6361	14.5311	14.5836	0.0742674
262985_s_at	AT1G23290	Ribosomal protein L18e/L15 superfamily protein	14.6354	14.5121	14.5737	0.0871509
261438_at	AT1G07590;AT1G07600	[AT1G07590, Tetratricopeptide repeat (TPR)-like superfamily protein];[AT1G07600, metallothionein 1A]	14.5172	14.5449	14.531	0.0195798
258433_at	AT3G16640	translationally controlled tumor protein	14.536	14.5177	14.5268	0.0129825
259612_at	AT1G52300	Zinc-binding ribosomal protein family protein	14.567	14.4746	14.5208	0.0653579
245035_at	AT2G26400	acireductone dioxygenase 3	14.4722	14.5413	14.5068	0.0489106
252235_at	AT3G49910	Translation protein SH3-like family protein	14.5861	14.3626	14.4743	0.15806
259361_at	AT1G13440	glyceraldehyde-3-phosphate dehydrogenase C2	14.5037	14.4284	14.466	0.0532876
252849_at	AT4G40040	Histone superfamily protein	14.4707	14.3253	14.398	0.102842
262064_at	AT1G56070	Ribosomal protein S5/Elongation factor G/III/V family protein	14.4629	14.2893	14.3761	0.122782
251257_at	AT3G62290	ADP-ribosylation factor A1E	14.2567	14.4908	14.3737	0.165491
250991_at	AT5G02380	metallothionein 2B	14.4255	14.3003	14.3629	0.0885368
AFFX-r2-At-Actin-3_s_at	AT5G09810	actin 7	14.4808	14.2195	14.3501	0.184767
260869_at	AT1G43800	Plant stearoyl-acyl-carrier-protein desaturase family protein	14.4502	14.2457	14.3479	0.144639
262341_at	AT1G64230	ubiquitin-conjugating enzyme 28	14.3413	14.3346	14.3379	0.00473762
253826_s_at	AT4G27960;AT5G53300	[AT4G27960, ubiquitin conjugating enzyme 9];[AT5G53300, ubiquitin-conjugating enzyme 10]	14.279	14.3697	14.3244	0.0641346
246068_at	AT5G20290	Ribosomal protein S8e family protein	14.4247	14.2196	14.3222	0.145028
251409_at	AT3G60245	Zinc-binding ribosomal protein family protein	14.4163	14.2044	14.3104	0.149801
245841_s_at	AT1G58380;AT1G58684;AT1G59359;AT1G58983	[AT1G58380, Ribosomal protein S5 family protein];[AT1G58684, Ribosomal protein S5 family protein];[AT1G59359, Ribosomal protein S5 family protein];[AT1G58983, Ribosomal protein S5 family protein]	14.3383	14.2702	14.3042	0.0481823
254386_at	AT4G21960	Peroxidase superfamily protein	14.4463	14.1478	14.2971	0.211057
259384_at	AT3G16450	Mannose-binding lectin superfamily protein	14.3632	14.1958	14.2795	0.11832
259006_at	AT3G09200	Ribosomal protein L10 family protein	14.4388	14.1201	14.2794	0.225376
256277_at	AT3G12120	fatty acid desaturase 2	14.2789	14.2431	14.261	0.0253003
257753_at	AT3G18740	Ribosomal protein L7Ae/L30e/S12e/Gadd45 family protein	14.3459	14.1558	14.2508	0.134435
AFFX-r2-At-Ubq-3_x_at	no_match	no_match	14.2881	14.1955	14.2418	0.0655276
AFFX-Athal-Ubq_3_f_at	AT4G05050;AT4G05320	[AT4G05050, ubiquitin 11];[AT4G05320, polyubiquitin 10]	14.2253	14.2559	14.2406	0.0216375
262117_at	AT1G02780	Ribosomal protein L19e family protein	14.2765	14.1991	14.2378	0.0546806
245356_at	AT4G13940	S-adenosyl-L-homocysteine hydrolase	14.3019	14.172	14.2369	0.091832
263667_at	AT1G04270	cytosolic ribosomal protein S15	14.1762	14.288	14.2321	0.079005
261578_at	AT1G01100	60S acidic ribosomal protein family	14.237	14.2095	14.2233	0.0194596
251065_at	AT5G01870	Bifunctional inhibitor/lipid-transfer protein/seed storage 2S albumin superfamily protein	14.3611	14.0834	14.2223	0.196328
250159_at	AT5G15200	Ribosomal protein S4	14.3326	14.1075	14.2201	0.159141
254098_at	AT4G25100	Fe superoxide dismutase 1	14.3016	14.1323	14.217	0.119713
252056_at	AT3G52590	ubiquitin extension protein 1	14.2845	14.1227	14.2036	0.114403
267007_at	AT2G34480	Ribosomal protein L18ae/LX family protein	14.2407	14.1655	14.2031	0.0531532
258680_at	AT3G08580	ADP/ATP carrier 1	14.2177	14.1784	14.1981	0.0277327
266699_at	AT2G19730	Ribosomal L28e protein family	14.3114	14.0139	14.1627	0.210329
260426_at	AT1G72370	40s ribosomal protein SA	14.292	14.0332	14.1626	0.182992
265963_s_at	AT3G11940;AT2G37270	[AT3G11940, ribosomal protein 5A];[AT2G37270, ribosomal protein 5B]	14.1706	14.1532	14.1619	0.0123037
267153_at	AT2G30860	glutathione S-transferase PHI 9	14.2663	14.0357	14.151	0.163052
251185_at	AT3G62870	Ribosomal protein L7Ae/L30e/S12e/Gadd45 family protein	14.1439	14.1451	14.1445	0.00086267
260497_at	AT2G41840	Ribosomal protein S5 family protein	14.0988	14.1603	14.1296	0.0435366
245951_at	AT5G19550	aspartate aminotransferase 2	14.1252	14.124	14.1246	0.000848528
258712_s_at	AT3G09680;AT5G02960	[AT3G09680, Ribosomal protein S12/S23 family protein];[AT5G02960, Ribosomal protein S12/S23 family protein]	14.1174	14.121	14.1192	0.00255973
264233_at	AT1G67430	Ribosomal protein L22p/L17e family protein	14.246	13.9884	14.1172	0.182108
264421_at	AT1G43170	ribosomal protein 1	14.2026	14.0311	14.1168	0.121304
245060_at	AT2G39770	Glucose-1-phosphate adenylyltransferase family protein	14.1706	14.0488	14.1097	0.0860832
250458_s_at	AT5G09810	actin 7	14.214	13.9822	14.0981	0.163936
253666_at	AT4G30270	xyloglucan endotransglucosylase/hydrolase 24	14.0513	14.1333	14.0923	0.0579969
246758_at	AT5G27850	Ribosomal protein L18e/L15 superfamily protein	14.0831	14.0989	14.091	0.0111299
258879_at	AT3G03270	Adenine nucleotide alpha hydrolases-like superfamily protein	14.1115	14.0652	14.0884	0.0327532
255089_at	AT4G09320	Nucleoside diphosphate kinase family protein	14.1632	13.9924	14.0778	0.120724
261270_at	AT1G26630	Eukaryotic translation initiation factor 5A-1 (eIF-5A 1) protein	14.1174	14.0343	14.0759	0.0587111
251357_at	AT3G61110	ribosomal protein S27	14.2178	13.9231	14.0705	0.208406
259009_at	AT3G09260	Glycosyl hydrolase superfamily protein	14.066	14.0724	14.0692	0.00452548
266768_s_at	AT2G47110;AT3G62250	[AT2G47110, ubiquitin 6];[AT3G62250, ubiquitin 5]	14.0583	14.0749	14.0666	0.0117663
261789_at	AT1G15930	Ribosomal protein L7Ae/L30e/S12e/Gadd45 family protein	14.0903	14.0406	14.0654	0.0351361
259382_s_at	AT3G16430;AT3G16420	[AT3G16430, jacalin-related lectin 31];[AT3G16420, PYK10-binding protein 1]	14.0623	14.0649	14.0636	0.00188798
252348_at	AT3G48140	B12D protein	14.0308	14.0929	14.0619	0.0439043
245949_at	AT5G19510	Translation elongation factor EF1B/ribosomal protein S6 family protein	14.1613	13.9573	14.0593	0.14425
245642_at	AT1G25275	unknown protein; FUNCTIONS IN: molecular_function unknown; INVOLVED IN: response to karrikin; LOCATED IN: endomembrane system; EXPRESSED IN: 23 plant structures; EXPRESSED DURING: 13 growth stages; Has 18 Blast hits to 18 proteins in 4 species: Archae - 0; Bacteria - 0; Metazoa - 0; Fungi - 0; Plants - 18; Viruses - 0; Other Eukaryotes - 0 (source: NCBI BLink).	14.1538	13.9647	14.0592	0.1337
245523_at	AT4G15910	drought-induced 21	14.097	13.9855	14.0412	0.0788495
258434_at	AT3G16770	ethylene-responsive element binding protein	14.1046	13.9716	14.0381	0.0940169
259327_at	AT3G16460	Mannose-binding lectin superfamily protein	14.0059	14.0665	14.0362	0.0428295
245076_at	AT2G23170	Auxin-responsive GH3 family protein	14.0835	13.9783	14.0309	0.0743735
252022_at	AT3G52930	Aldolase superfamily protein	14.0234	14.0257	14.0246	0.00165463
265560_at	AT2G05520	glycine-rich protein 3	14.0588	13.9729	14.0158	0.0607263
252693_s_at	AT3G44010;AT3G43980	[AT3G44010, Ribosomal protein S14p/S29e family protein];[AT3G43980, Ribosomal protein S14p/S29e family protein]	14.0023	14.0036	14.003	0.000919239
265150_at	AT1G51200	A20/AN1-like zinc finger family protein	14.1434	13.8455	13.9944	0.21064
258588_s_at	AT3G04120	glyceraldehyde-3-phosphate dehydrogenase C subunit 1	14.0372	13.918	13.9776	0.0842942
249700_at	AT5G35530	Ribosomal protein S3 family protein	14.0814	13.873	13.9772	0.147382
250973_at	AT5G02870	Ribosomal protein L4/L1 family	14.1466	13.8059	13.9763	0.240869
252678_s_at	AT3G44300;AT3G44310	[AT3G44300, nitrilase 2];[AT3G44310, nitrilase 1]	13.7779	14.1591	13.9685	0.269521
260369_at	AT1G69620	ribosomal protein L34	13.9481	13.9639	13.956	0.0111723
260130_s_at	AT1G66280;AT1G66270	[AT1G66280, Glycosyl hydrolase superfamily protein];[AT1G66270, Glycosyl hydrolase superfamily protein]	13.7852	14.1195	13.9523	0.236414
258858_at	AT3G02080	Ribosomal protein S19e family protein	13.9955	13.8739	13.9347	0.0860337
AFFX-r2-At-GAPDH-3_s_at	AT3G04120	glyceraldehyde-3-phosphate dehydrogenase C subunit 1	14.0202	13.8467	13.9335	0.12269
253291_at	AT4G33865	Ribosomal protein S14p/S29e family protein	14.0289	13.8372	13.9331	0.135517
265445_at	AT2G37190	Ribosomal protein L11 family protein	13.9664	13.8927	13.9295	0.0521067
253901_at	AT4G27090	Ribosomal protein L14	13.8895	13.9593	13.9244	0.0493419
249265_at	AT5G41700	ubiquitin conjugating enzyme 8	13.8516	13.989	13.9203	0.0971706
260154_at	AT1G52740	histone H2A protein 9	13.9948	13.8452	13.92	0.105811
245342_at	AT4G16720	Ribosomal protein L23/L15e family protein	13.9843	13.8493	13.9168	0.0954241
AFFX-r2-At-Actin-M_s_at	AT5G09810	actin 7	14.0239	13.8051	13.9145	0.154701
260913_at	AT1G02500	S-adenosylmethionine synthetase 1	14.0085	13.807	13.9077	0.142468
AFFX-r2-P1-cre-3_at	no_match	no_match	13.683	14.12	13.9015	0.30897
265816_s_at	AT1G30230;AT2G18110	[AT1G30230, Glutathione S-transferase, C-terminal-like;Translation elongation factor EF1B/ribosomal protein S6];[AT2G18110, Translation elongation factor EF1B/ribosomal protein S6 family protein]	13.9147	13.8743	13.8945	0.0285176
254617_s_at	AT5G45775;AT4G18730	[AT5G45775, Ribosomal L5P family protein];[AT4G18730, ribosomal protein L16B]	13.9826	13.7959	13.8893	0.131974
261920_at	AT1G65930	cytosolic NADP+-dependent isocitrate dehydrogenase	13.908	13.8695	13.8887	0.0272519
252294_at	AT3G49010	breast basic conserved 1	13.9462	13.83	13.8881	0.0822012
262195_at	AT1G78040	Pollen Ole e 1 allergen and extensin family protein	13.9912	13.7842	13.8877	0.146428
259112_at	AT3G05560	Ribosomal L22e protein family	14.0884	13.678	13.8832	0.290211
250862_s_at	AT2G04390;AT5G04800;AT2G05220	[AT2G04390, Ribosomal S17 family protein];[AT5G04800, Ribosomal S17 family protein];[AT2G05220, Ribosomal S17 family protein]	13.8888	13.8348	13.8618	0.0381413
AFFX-r2-At-Ubq-5_x_at	no_match	no_match	13.8386	13.871	13.8548	0.022889
AFFX-Athal-25SrRNA_s_at	no_match	no_match	13.7165	13.9823	13.8494	0.187956
255220_at	AT4G05320	polyubiquitin 10	13.8294	13.8581	13.8438	0.0202657
264679_s_at	AT1G09690;AT1G09590	[AT1G09690, Translation protein SH3-like family protein];[AT1G09590, Translation protein SH3-like family protein]	14.1846	13.4748	13.8297	0.501919
253416_at	AT4G33070	Thiamine pyrophosphate dependent pyruvate decarboxylase family protein	13.9342	13.6872	13.8107	0.174655
254655_s_at	AT5G46430;AT4G18100	[AT5G46430, Ribosomal protein L32e];[AT4G18100, Ribosomal protein L32e]	13.6946	13.9219	13.8083	0.160725
258837_at	AT3G07110	Ribosomal protein L13 family protein	13.838	13.7781	13.808	0.0423698
AFFX-r2-At-GAPDH-5_s_at	AT3G04120	glyceraldehyde-3-phosphate dehydrogenase C subunit 1	13.6931	13.8985	13.7958	0.145183
253221_at	AT4G34870	rotamase cyclophilin 5	13.8013	13.781	13.7912	0.0143684
252824_at	AT4G40030	Histone superfamily protein	13.8895	13.6805	13.785	0.147736
261490_at	AT1G14320	Ribosomal protein L16p/L10e family protein	13.8102	13.7591	13.7846	0.0361332
255706_at	AT4G00100	ribosomal protein S13A	13.936	13.6285	13.7823	0.217428
256072_at	AT1G18080	Transducin/WD40 repeat-like superfamily protein	13.9115	13.6428	13.7772	0.189964
AFFX-r2-P1-cre-5_at	no_match	no_match	13.5181	14.0004	13.7593	0.341031
247851_at	AT5G58070	temperature-induced lipocalin	13.8218	13.6942	13.758	0.0901985
251997_at	AT3G53020	Ribosomal protein L24e family protein	13.6829	13.8265	13.7547	0.10159
266258_at	AT2G27720	60S acidic ribosomal protein family	13.6939	13.8076	13.7508	0.0804334
248362_at	AT5G52470	fibrillarin 1	13.8305	13.6697	13.7501	0.11371
261919_at	AT1G65980	thioredoxin-dependent peroxidase 1	13.8564	13.6356	13.746	0.156122
252601_s_at	AT3G45030;AT5G62300	[AT3G45030, Ribosomal protein S10p/S20e family protein];[AT5G62300, Ribosomal protein S10p/S20e family protein]	13.8839	13.6019	13.7429	0.199432
246747_at	AT5G27700	Ribosomal protein S21e	13.6954	13.7766	13.736	0.0574454
264670_s_at	AT1G09640;AT1G57720	[AT1G09640, Translation elongation factor EF1B, gamma chain];[AT1G57720, Translation elongation factor EF1B, gamma chain]	13.4446	14.0195	13.732	0.406509
253522_at	AT4G31290	ChaC-like family protein	13.6232	13.8353	13.7293	0.149921
261979_at	AT1G37130	nitrate reductase 2	13.7384	13.7194	13.7289	0.0134492
245355_at	AT4G17390	Ribosomal protein L23/L15e family protein	13.7251	13.7288	13.7269	0.0026163
267104_at	AT2G41430	dehydration-induced protein (ERD15)	13.6897	13.7472	13.7185	0.0407081
266927_at	AT2G45960	plasma membrane intrinsic protein 1B	13.7697	13.6644	13.7171	0.0744937
251536_at	AT3G58610	ketol-acid reductoisomerase	13.8855	13.5384	13.712	0.245444
249580_at	AT5G37740	Calcium-dependent lipid-binding (CaLB domain) family protein	13.7573	13.6634	13.7104	0.0663903
253041_at	AT4G37870	phosphoenolpyruvate carboxykinase 1	13.8026	13.5887	13.6957	0.151229
267154_at	AT2G30870	glutathione S-transferase PHI 10	13.7119	13.6709	13.6914	0.0289843
253248_at	AT4G34670	Ribosomal protein S3Ae	13.7706	13.6089	13.6898	0.114297
263096_at	AT2G16060	hemoglobin 1	13.5294	13.8468	13.6881	0.224485
250397_at	AT5G10980	Histone superfamily protein	13.7337	13.6391	13.6864	0.0668782
249176_at	AT5G42980	thioredoxin 3	13.7413	13.6207	13.681	0.0852559
245311_at	AT4G14320	Zinc-binding ribosomal protein family protein	13.6537	13.7077	13.6807	0.0381908
263924_at	AT2G36530	Enolase	13.6892	13.6695	13.6793	0.0139583
265736_at	AT2G01250	Ribosomal protein L30/L7 family protein	13.6798	13.6692	13.6745	0.00753069
260746_at	AT1G78380	glutathione S-transferase TAU 19	13.606	13.7375	13.6718	0.0929845
258623_at	AT3G02790	zinc finger (C2H2 type) family protein	13.7238	13.6197	13.6717	0.0735886
250440_at	AT5G10360	Ribosomal protein S6e	13.6676	13.6617	13.6646	0.0041295
258900_at	AT3G05590	ribosomal protein L18	13.7079	13.6164	13.6621	0.0647144
255479_at	AT4G02380	senescence-associated gene 21	13.8023	13.5163	13.6593	0.202289
252912_at	AT4G39200	Ribosomal protein S25 family protein	13.4119	13.9067	13.6593	0.349848
248043_s_at	AT5G56010;AT5G56000	[AT5G56010, heat shock protein 81-3];[AT5G56000, HEAT SHOCK PROTEIN 81.4]	13.7994	13.5191	13.6592	0.198188
267213_at	AT2G44120	Ribosomal protein L30/L7 family protein	13.7218	13.5901	13.656	0.0930553
246623_at	AT1G48920	nucleolin like 1	13.6045	13.6627	13.6336	0.0411253
247442_s_at	AT5G62690;AT5G62700	[AT5G62690, tubulin beta chain 2];[AT5G62700, tubulin beta chain 3]	13.6589	13.6055	13.6322	0.0378019
265352_at	AT2G16600	rotamase CYP 3	13.6077	13.6492	13.6284	0.0293732
257599_at	AT3G24830	Ribosomal protein L13 family protein	13.7172	13.5379	13.6275	0.126742
AFFX-Athal-Actin_3_f_at	AT5G09810	actin 7	13.6951	13.5499	13.6225	0.102622
258715_at	AT3G09630	Ribosomal protein L4/L1 family	13.5894	13.6404	13.6149	0.036119
258415_at	AT3G17390	S-adenosylmethionine synthetase family protein	13.6105	13.603	13.6067	0.00528209
251938_at	AT3G53430	Ribosomal protein L11 family protein	13.6373	13.5546	13.596	0.0584636
253715_at	AT4G29390	Ribosomal protein S30 family protein	13.6419	13.5405	13.5912	0.0716723
253276_at	AT4G34050	S-adenosyl-L-methionine-dependent methyltransferases superfamily protein	13.6004	13.5782	13.5893	0.0157119
258776_at	AT3G11830	TCP-1/cpn60 chaperonin family protein	13.5089	13.6675	13.5882	0.112175
253072_at	AT4G37830	cytochrome c oxidase-related	13.7257	13.4275	13.5766	0.210866
261362_s_at	AT1G41880;AT3G55750	[AT1G41880, Ribosomal protein L35Ae family protein];[AT3G55750, Ribosomal protein L35Ae family protein]	13.5095	13.6406	13.575	0.0927088
AFFX-CreX-3_at	no_match	no_match	13.4463	13.7031	13.5747	0.181627
248217_at	AT5G53560	cytochrome B5 isoform E	13.589	13.5574	13.5732	0.0223234
265561_s_at	AT2G05510;AT2G05440	[AT2G05510, Glycine-rich protein family];[AT2G05440, GLYCINE RICH PROTEIN 9]	13.4662	13.6792	13.5727	0.150578
258486_at	AT3G02560	Ribosomal protein S7e family protein	13.5464	13.5686	13.5575	0.0157048
263400_s_at	AT3G53870;AT2G31610	[AT3G53870, Ribosomal protein S3 family protein];[AT2G31610, Ribosomal protein S3 family protein]	13.4968	13.6131	13.555	0.0822365
259096_at	AT3G04840	Ribosomal protein S3Ae	13.5739	13.5327	13.5533	0.0291469
263250_at	AT2G31390	pfkB-like carbohydrate kinase family protein	13.5525	13.5367	13.5446	0.0111086
246503_at	AT5G16130	Ribosomal protein S7e family protein	13.6203	13.462	13.5411	0.111893
259239_at	AT3G11510	Ribosomal protein S11 family protein	13.5659	13.5079	13.5369	0.0410546
265968_at	AT2G37410	translocase inner membrane subunit 17-2	13.6403	13.4307	13.5355	0.148245
262947_at	AT1G75750	GAST1 protein homolog 1	13.5061	13.564	13.535	0.0408778
247285_at	AT5G64400	CONTAINS InterPro DOMAIN/s: CHCH (InterPro:IPR010625); BEST Arabidopsis thaliana protein match is: Cox19-like CHCH family protein (TAIR:AT5G09570.1); Has 1807 Blast hits to 1807 proteins in 277 species: Archae - 0; Bacteria - 0; Metazoa - 736; Fungi - 347; Plants - 385; Viruses - 0; Other Eukaryotes - 339 (source: NCBI BLink).	13.6142	13.4444	13.5293	0.120116
246042_at	AT5G19440	NAD(P)-binding Rossmann-fold superfamily protein	13.536	13.5177	13.5268	0.0129542
261416_at	AT1G07770	ribosomal protein S15A	13.5603	13.4542	13.5072	0.0750311
245121_at	AT2G47610	Ribosomal protein L7Ae/L30e/S12e/Gadd45 family protein	13.5066	13.5012	13.5039	0.00382545
250109_at	AT5G15230	GAST1 protein homolog 4	13.6624	13.3453	13.5038	0.224188
247627_at	AT5G60360	aleurain-like protease	13.5742	13.4306	13.5024	0.101562
251341_at	AT3G60770	Ribosomal protein S13/S15	13.6665	13.3083	13.4874	0.253279
252746_at	AT3G43190	sucrose synthase 4	13.3799	13.593	13.4865	0.150734
256385_at	AT1G66580	senescence associated gene 24	13.4661	13.5032	13.4846	0.0262124
261620_s_at	AT1G33140;AT1G33120	[AT1G33140, Ribosomal protein L6 family];[AT1G33120, Ribosomal protein L6 family]	13.5313	13.4129	13.4721	0.0837285
258500_at	AT3G02468;AT3G02470	[AT3G02468, conserved peptide upstream open reading frame 9];[AT3G02470, S-adenosylmethionine decarboxylase]	13.2999	13.6355	13.4677	0.237291
249159_at	AT5G43460	HR-like lesion-inducing protein-related	13.4805	13.4343	13.4574	0.032633
266533_s_at	AT4G35100;AT2G16850	[AT4G35100, plasma membrane intrinsic protein 3];[AT2G16850, plasma membrane intrinsic protein 2;8]	13.5848	13.326	13.4554	0.18302
246192_at	AT5G20920	eukaryotic translation initiation factor 2 beta subunit	13.5891	13.3182	13.4537	0.19152
250404_at	AT5G10960	Polynucleotidyl transferase, ribonuclease H-like superfamily protein	13.4211	13.4855	13.4533	0.045573
264203_at	AT1G22780	Ribosomal protein S13/S18 family	13.4041	13.4913	13.4477	0.061688
258649_at	AT3G09840	cell division cycle 48	13.525	13.3621	13.4436	0.115152
255079_s_at	AT4G09000;AT1G35160	[AT4G09000, general regulatory factor 1];[AT1G35160, GF14 protein phi chain]	13.3866	13.4882	13.4374	0.0717784
247281_at	AT5G64350	FK506-binding protein 12	13.4145	13.4593	13.4369	0.0316713
266981_at	AT2G39460	ribosomal protein L23AA	13.4275	13.4436	13.4355	0.0114127
245372_at	AT4G15000	Ribosomal L27e protein family	13.4283	13.432	13.4301	0.00264458
248331_at	AT5G52650	RNA binding Plectin/S10 domain-containing protein	13.5723	13.2808	13.4265	0.206122
249310_at	AT5G41520	RNA binding Plectin/S10 domain-containing protein	13.4063	13.4362	13.4213	0.0211778
256226_at	AT1G56280	drought-induced 19	13.391	13.4512	13.4211	0.042589
251801_at	AT3G55440	triosephosphate isomerase	13.442	13.3976	13.4198	0.0313885
263548_at	AT2G21660	cold, circadian rhythm, and rna binding 2	13.5726	13.2666	13.4196	0.216396
263663_at	AT1G04410	Lactate/malate dehydrogenase family protein	13.5562	13.2812	13.4187	0.194476
251921_at	AT3G53890	Ribosomal protein S21e	13.5178	13.3142	13.416	0.143932
251926_at	AT3G53740	Ribosomal protein L36e family protein	13.5322	13.2975	13.4149	0.166007
262163_at	AT1G77940	Ribosomal protein L7Ae/L30e/S12e/Gadd45 family protein	13.3387	13.4772	13.4079	0.0979696
245715_s_at	AT5G08670;AT5G08690	[AT5G08670, ATP synthase alpha/beta family protein];[AT5G08690, ATP synthase alpha/beta family protein]	13.5907	13.223	13.4068	0.260003
259077_s_at	AT3G02230;AT5G15650	[AT3G02230, reversibly glycosylated polypeptide 1];[AT5G15650, reversibly glycosylated polypeptide 2]	13.5717	13.2417	13.4067	0.233352
249815_at	AT5G23900	Ribosomal protein L13e family protein	13.4855	13.3221	13.4038	0.115548
256964_at	AT3G13520	arabinogalactan protein 12	13.3886	13.4157	13.4021	0.0191555
248768_at	AT5G47700	60S acidic ribosomal protein family	13.3821	13.418	13.4	0.0253781
266005_at	AT2G37340	arginine/serine-rich zinc knuckle-containing protein 33	13.4901	13.3063	13.3982	0.129924
266210_at	AT2G27530	Ribosomal protein L1p/L10e family	13.4431	13.3525	13.3978	0.0641204
260767_s_at	AT1G49140;AT3G18410	[AT1G49140, Complex I subunit NDUFS6];[AT3G18410, Complex I subunit NDUFS6]	13.4203	13.3716	13.3959	0.034422
251737_at	AT3G56340	Ribosomal protein S26e family protein	13.4035	13.3865	13.395	0.0119855
266256_at	AT2G27710	60S acidic ribosomal protein family	13.2821	13.4998	13.3909	0.153965
249795_at	AT5G23740	ribosomal protein S11-beta	13.3226	13.4517	13.3871	0.0912521
258160_at	AT3G17820	glutamine synthetase 1.3	13.4109	13.363	13.3869	0.0339058
259544_at	AT1G20620	catalase 3	13.3724	13.395	13.3837	0.0160301
257216_at	AT3G14990	Class I glutamine amidotransferase-like superfamily protein	13.342	13.4042	13.3731	0.0439467
251758_at	AT3G55770	GATA type zinc finger transcription factor family protein	13.4297	13.3152	13.3724	0.0809496
261694_at	AT1G08360	Ribosomal protein L1p/L10e family	13.441	13.3001	13.3705	0.0996384
267470_at	AT2G30490	cinnamate-4-hydroxylase	13.3622	13.378	13.3701	0.0112147
256781_at	AT3G13650	Disease resistance-responsive (dirigent-like protein) family protein	13.5188	13.2167	13.3677	0.213645
260943_at	AT1G45145	thioredoxin H-type 5	13.2826	13.4501	13.3664	0.118469
258296_at	AT3G23390	Zinc-binding ribosomal protein family protein	13.3317	13.3982	13.3649	0.0470155
252882_at	AT4G39675	unknown protein; Has 30201 Blast hits to 17322 proteins in 780 species: Archae - 12; Bacteria - 1396; Metazoa - 17338; Fungi - 3422; Plants - 5037; Viruses - 0; Other Eukaryotes - 2996 (source: NCBI BLink).	13.1311	13.598	13.3645	0.330155
252297_at	AT3G48930	Nucleic acid-binding, OB-fold-like protein	13.2645	13.4591	13.3618	0.137603
255459_at	AT4G02890	Ubiquitin family protein	13.5252	13.1959	13.3605	0.232843
258210_at	AT3G13920	eukaryotic translation initiation factor 4A1	13.4321	13.2835	13.3578	0.105062
255000_at	AT4G09800	S18 ribosomal protein	13.3877	13.3228	13.3552	0.0458347
255590_at	AT4G01610	Cysteine proteinases superfamily protein	13.2473	13.4528	13.3501	0.145296
251486_at	AT3G59540	Ribosomal L38e protein family	13.0711	13.6275	13.3493	0.39342
258609_at	AT3G02910	AIG2-like (avirulence induced gene) family protein	13.4041	13.2915	13.3478	0.0796556
252885_at	AT4G39260	cold, circadian rhythm, and RNA binding 1	13.3475	13.3439	13.3457	0.00255973
253727_at	AT4G29350	profilin 2	13.3199	13.3668	13.3434	0.033128
254889_at	AT4G11650	osmotin 34	13.3323	13.348	13.3402	0.0110733
257938_at	AT3G19820	cell elongation protein / DWARF1 / DIMINUTO (DIM)	13.5837	13.0939	13.3388	0.346348
258075_at	AT3G25900	Homocysteine S-methyltransferase family protein	13.3833	13.2937	13.3385	0.0632931
263286_at	AT2G36160	Ribosomal protein S11 family protein	13.3409	13.3153	13.3281	0.0180736
255776_at	AT1G18540	Ribosomal protein L6 family protein	13.3799	13.255	13.3175	0.0883247
253900_at	AT4G27130	Translation initiation factor SUI1 family protein	13.1786	13.4332	13.3059	0.180001
253358_at	AT4G32940	gamma vacuolar processing enzyme	13.3706	13.2404	13.3055	0.0920936
250119_at	AT5G16470	zinc finger (C2H2 type) family protein	13.3288	13.2749	13.3019	0.0381555
254227_at	AT4G23630	VIRB2-interacting protein 1	13.4684	13.1271	13.2978	0.241328
AFFX-Athal-GAPDH_M_s_at	AT3G04120	glyceraldehyde-3-phosphate dehydrogenase C subunit 1	13.2966	13.2914	13.294	0.00371231
264365_s_at	AT1G03220;AT1G03230	[AT1G03220, Eukaryotic aspartyl protease family protein];[AT1G03230, Eukaryotic aspartyl protease family protein]	13.2511	13.3296	13.2904	0.055522
248747_at	AT5G47930	Zinc-binding ribosomal protein family protein	13.3125	13.2569	13.2847	0.0392444
263206_at	AT1G10590	Nucleic acid-binding, OB-fold-like protein	13.3865	13.174	13.2802	0.150274
245939_at	AT5G19760	Mitochondrial substrate carrier family protein	13.2835	13.2694	13.2765	0.00999142
263844_at	AT2G36930	zinc finger (C2H2 type) family protein	13.3127	13.2183	13.2655	0.066758
255789_at	AT2G33370	Ribosomal protein L14p/L23e family protein	13.3265	13.1981	13.2623	0.0908137
265210_at	AT2G36620	ribosomal protein L24	13.3452	13.1767	13.261	0.119155
263157_at	AT1G54100	aldehyde dehydrogenase 7B4	13.1459	13.3738	13.2598	0.161135
245226_at	AT3G29970	B12D protein	13.1485	13.3614	13.2549	0.150515
AFFX-CreX-5_at	no_match	no_match	12.958	13.5422	13.2501	0.413056
254684_at	AT4G13850	glycine-rich RNA-binding protein 2	13.3194	13.1679	13.2436	0.10712
AFFX-Athal-Actin_M_at	AT5G09810	actin 7	13.3165	13.1701	13.2433	0.103485
250358_at	AT5G11740	arabinogalactan protein 15	13.3285	13.1486	13.2386	0.127173
255552_at	AT4G01850	S-adenosylmethionine synthetase 2	13.2589	13.2111	13.235	0.0337502
253274_at	AT4G34200	D-3-phosphoglycerate dehydrogenase	13.3447	13.0978	13.2212	0.174585
248200_at	AT5G54160	O-methyltransferase 1	13.333	13.1086	13.2208	0.158696
247149_at	AT5G65660	hydroxyproline-rich glycoprotein family protein	13.0863	13.3527	13.2195	0.188394
254903_at	AT4G11150	vacuolar ATP synthase subunit E1	13.245	13.18	13.2125	0.0459337
261412_at	AT1G07890	ascorbate peroxidase 1	13.2341	13.1627	13.1984	0.0505086
245998_at	AT5G20830	sucrose synthase 1	13.3173	13.0589	13.1881	0.182759
263665_at	AT1G04480	Ribosomal protein L14p/L23e family protein	13.3127	13.0479	13.1803	0.187291
252325_at	AT3G48560	chlorsulfuron/imidazolinone resistant 1	13.3202	13.0337	13.177	0.202621
266939_at	AT2G18960	H(+)-ATPase 1	13.2362	13.1133	13.1748	0.0868539
260383_s_at	AT1G74060;AT1G74050	[AT1G74060, Ribosomal protein L6 family protein];[AT1G74050, Ribosomal protein L6 family protein]	13.2052	13.1386	13.1719	0.0471357
247566_at	AT5G61170	Ribosomal protein S19e family protein	13.2277	13.1143	13.171	0.0801859
262832_s_at	AT1G14870;AT1G14880	[AT1G14870, PLANT CADMIUM RESISTANCE 2];[AT1G14880, PLANT CADMIUM RESISTANCE 1]	13.0217	13.3196	13.1707	0.210682
250895_at	AT5G03850	Nucleic acid-binding, OB-fold-like protein	13.2833	13.0564	13.1699	0.160457
256438_s_at	AT2G40205;AT3G11120;AT3G56020;AT3G08520	[AT2G40205, Ribosomal protein L41 family];[AT3G11120, Ribosomal protein L41 family];[AT3G56020, Ribosomal protein L41 family];[AT3G08520, Ribosomal protein L41 family]	13.1976	13.1406	13.1691	0.0402768
247010_at	AT5G67510	Translation protein SH3-like family protein	13.3524	12.9836	13.168	0.260823
247978_at	AT5G56710	Ribosomal protein L31e family protein	13.1108	13.2198	13.1653	0.0770676
AFFX-Athal-GAPDH_3_s_at	AT3G04120	glyceraldehyde-3-phosphate dehydrogenase C subunit 1	13.0781	13.2453	13.1617	0.118271
255257_at	AT4G05050	ubiquitin 11	13.1614	13.1559	13.1587	0.00388202
255221_at	AT4G05150	Octicosapeptide/Phox/Bem1p family protein	13.2363	13.0781	13.1572	0.111843
251109_at	AT5G01600	ferretin 1	13.2927	13.0213	13.157	0.191916
262676_at	AT1G75950	S phase kinase-associated protein 1	13.2635	13.0333	13.1484	0.162776
253482_at	AT4G31985	Ribosomal protein L39 family protein	13.1596	13.1288	13.1442	0.0218142
254144_at	AT4G24690	ubiquitin-associated (UBA)/TS-N domain-containing protein / octicosapeptide/Phox/Bemp1 (PB1) domain-containing protein	13.2317	13.0514	13.1415	0.127505
258284_at	AT3G16080	Zinc-binding ribosomal protein family protein	13.2085	13.0742	13.1414	0.094922
254157_at	AT4G24220	NAD(P)-binding Rossmann-fold superfamily protein	13.234	13.0473	13.1407	0.132045
249049_at	AT5G44340	tubulin beta chain 4	13.2807	12.9989	13.1398	0.199249
247900_at	AT5G57290	60S acidic ribosomal protein family	13.238	13.0401	13.139	0.139979
250703_at	AT5G06360	Ribosomal protein S8e family protein	13.259	13.017	13.138	0.171106
262119_s_at	AT1G02930;AT1G02920	[AT1G02930, glutathione S-transferase 6];[AT1G02920, glutathione S-transferase 7]	13.0116	13.2621	13.1369	0.177166
251667_at	AT3G57150	homologue of NAP57	13.2922	12.9659	13.129	0.230729
AFFX-Athal-Ubq_M_f_at	no_match	no_match	12.829	13.4285	13.1288	0.423939
257749_at	AT3G18780	actin 2	13.132	13.1135	13.1228	0.0130673
258532_at	AT3G06700	Ribosomal L29e protein family	13.0693	13.1755	13.1224	0.0750382
258487_at	AT3G02550	LOB domain-containing protein 41	13.184	13.0448	13.1144	0.0983868
265414_at	AT2G16660	Major facilitator superfamily protein	13.1622	13.0661	13.1141	0.06796
256144_at	AT1G48630	receptor for activated C kinase 1B	13.1889	13.0372	13.113	0.107303
258709_at	AT3G09500	Ribosomal L29 family protein	13.0327	13.1871	13.1099	0.109156
AFFX-r2-At-Actin-5_s_at	AT5G09810	actin 7	13.2082	13.0069	13.1075	0.142348
258090_at	AT3G14600	Ribosomal protein L18ae/LX family protein	13.0984	13.1006	13.0995	0.00158392
247480_at	AT5G62390	BCL-2-associated athanogene 7	13.1221	13.0746	13.0984	0.0336371
251322_at	AT3G61440	cysteine synthase C1	13.0742	13.1051	13.0896	0.0218779
259824_at	AT1G66240	homolog of anti-oxidant 1	13.0928	13.0696	13.0812	0.0163554
264189_s_at	AT1G54580;AT1G54630	[AT1G54580, acyl carrier protein 2];[AT1G54630, acyl carrier protein 3]	13.0961	13.0577	13.0769	0.0271105
252566_at	AT3G46040	ribosomal protein S15A D	13.0495	13.0988	13.0742	0.0348038
252974_at	AT4G38800	methylthioadenosine nucleosidase 1	13.1496	12.9898	13.0697	0.112953
266371_at	AT2G41410	Calcium-binding EF-hand family protein	13.1028	13.0334	13.0681	0.0491086
247658_at	AT5G59880	actin depolymerizing factor 3	13.0988	13.0153	13.057	0.0590151
264162_at	AT1G65290	mitochondrial acyl carrier protein 2	13.2101	12.902	13.056	0.217881
253298_at	AT4G33560	Wound-responsive family protein	13.0076	13.1015	13.0545	0.0664115
266554_s_at	AT2G46290;AT2G46280	[AT2G46290, Transducin/WD40 repeat-like superfamily protein];[AT2G46280, TGF-beta receptor interacting protein 1]	13.2626	12.8453	13.054	0.295132
257906_at	AT3G25520	ribosomal protein L5	12.9544	13.1376	13.046	0.129549
253487_at	AT4G31700	ribosomal protein S6	13.0533	13.0386	13.0459	0.0104157
259270_at	AT3G01280	voltage dependent anion channel 1	13.148	12.9319	13.0399	0.152813
264727_at	AT1G22840	CYTOCHROME C-1	13.1222	12.9462	13.0342	0.124479
257705_at	AT3G12760	CONTAINS InterPro DOMAIN/s: Defective-in-cullin neddylation protein (InterPro:IPR014764), Protein of unknown function DUF298 (InterPro:IPR005176), UBA-like (InterPro:IPR009060); BEST Arabidopsis thaliana protein match is: Domain of unknown function (DUF298) (TAIR:AT1G15860.2); Has 857 Blast hits to 855 proteins in 202 species: Archae - 0; Bacteria - 0; Metazoa - 482; Fungi - 154; Plants - 139; Vi…	12.9189	13.1386	13.0287	0.155358
247692_s_at	AT5G59970;AT5G59690	[AT5G59970, Histone superfamily protein];[AT5G59690, Histone superfamily protein]	13.3448	12.7058	13.0253	0.451806
250409_at	AT5G10860	Cystathionine beta-synthase (CBS) family protein	12.9881	13.0571	13.0226	0.0488399
255902_at	AT1G17880	basic transcription factor 3	13.0913	12.9519	13.0216	0.0985495
266458_at	AT2G47710	Adenine nucleotide alpha hydrolases-like superfamily protein	13.0147	13.0276	13.0211	0.00911461
248983_at	AT5G45130	RAB homolog 1	13.0109	13.0203	13.0156	0.00663973
249581_at	AT5G37600	glutamine synthase clone R1	13.095	12.9325	13.0137	0.114877
256143_at	AT1G48830	Ribosomal protein S7e family protein	13.0816	12.9346	13.0081	0.103881
251561_at	AT3G57870	sumo conjugation enzyme 1	13.0439	12.9711	13.0075	0.0514986
267053_s_at	AT2G38380;AT2G38390	[AT2G38380, Peroxidase superfamily protein];[AT2G38390, Peroxidase superfamily protein]	12.9703	13.036	13.0031	0.046464
260350_at	AT1G69410	eukaryotic elongation factor 5A-3	12.9723	13.0317	13.002	0.0420163
266552_at	AT2G46330	arabinogalactan protein 16	13.0829	12.9202	13.0015	0.115011
252055_at	AT3G52580	Ribosomal protein S11 family protein	13.0052	12.9931	12.9991	0.00853478
258244_at	AT3G27770	unknown protein; FUNCTIONS IN: molecular_function unknown; INVOLVED IN: biological_process unknown; LOCATED IN: endomembrane system; EXPRESSED IN: 22 plant structures; EXPRESSED DURING: 13 growth stages; BEST Arabidopsis thaliana protein match is: unknown protein (TAIR:AT5G62960.1); Has 158 Blast hits to 157 proteins in 21 species: Archae - 0; Bacteria - 0; Metazoa - 13; Fungi - 0; Plants - 141; …	12.825	13.1718	12.9984	0.245218
247810_at	AT5G58290	regulatory particle triple-A ATPase 3	13.1408	12.8556	12.9982	0.201688
250439_at	AT5G10450	G-box regulating factor 6	13.1969	12.7962	12.9965	0.283338
254012_at	AT4G26230	Ribosomal protein L31e family protein	12.8484	13.1419	12.9952	0.207543
253908_at	AT4G27260	Auxin-responsive GH3 family protein	13.1811	12.8045	12.9928	0.266261
260637_at	AT1G62380	ACC oxidase 2	13.0602	12.9209	12.9905	0.0984929
259016_at	AT3G07480	2Fe-2S ferredoxin-like superfamily protein	13.2262	12.7481	12.9871	0.338011
263691_at	AT1G26880	Ribosomal protein L34e superfamily protein	12.8619	13.1113	12.9866	0.176345
247584_at	AT5G60670	Ribosomal protein L11 family protein	12.9851	12.9818	12.9835	0.00226981
262956_at	AT1G54270	eif4a-2	13.2023	12.7587	12.9805	0.31363
267259_at	AT2G23090	Uncharacterised protein family SERF	12.8588	13.0986	12.9787	0.169564
262944_at	AT1G79550	phosphoglycerate kinase	13.1238	12.8316	12.9777	0.206645
260847_s_at	AT1G17290;AT1G72330	[AT1G17290, alanine aminotransferas];[AT1G72330, alanine aminotransferase 2]	12.7709	13.1843	12.9776	0.292339
249466_at	AT5G39740	ribosomal protein L5 B	12.9615	12.9919	12.9767	0.0215102
262468_at	AT1G50200	Alanyl-tRNA synthetase	12.9698	12.9726	12.9712	0.00192333
261285_at	AT1G35720	annexin 1	12.9559	12.9779	12.9669	0.0155351
247593_at	AT5G60790	ABC transporter family protein	13.0455	12.8824	12.9639	0.115386
247968_at	AT5G56670	Ribosomal protein S30 family protein	13.0391	12.8827	12.9609	0.11062
253163_at	AT4G35750	SEC14 cytosolic factor family protein / phosphoglyceride transfer family protein	12.7727	13.1488	12.9607	0.265943
246987_at	AT5G67300	myb domain protein r1	12.9324	12.9845	12.9585	0.036812
254462_at	AT4G20150	unknown protein; FUNCTIONS IN: molecular_function unknown; INVOLVED IN: biological_process unknown; LOCATED IN: mitochondrion, plasma membrane, mitochondrial respiratory chain complex I, respiratory chain complex I; EXPRESSED IN: 24 plant structures; EXPRESSED DURING: 15 growth stages; Has 30201 Blast hits to 17322 proteins in 780 species: Archae - 12; Bacteria - 1396; Metazoa - 17338; Fungi - 34…	13.1373	12.7783	12.9578	0.25383
249384_at	AT5G39890	Protein of unknown function (DUF1637)	13.0427	12.8658	12.9542	0.125087
250090_at	AT5G17330	glutamate decarboxylase	12.8934	13.0123	12.9529	0.0840184
252291_s_at	AT3G49120;AT3G49110	[AT3G49120, peroxidase CB];[AT3G49110, peroxidase CA]	12.8616	13.0427	12.9521	0.128092
262924_s_at	AT1G75630;AT1G19910	[AT1G75630, vacuolar H+-pumping ATPase 16 kDa proteolipid subunit 4];[AT1G19910, ATPase, F0/V0 complex, subunit C protein]	13.0516	12.8402	12.9459	0.149482
247815_at	AT5G58420	Ribosomal protein S4 (RPS4A) family protein	12.8515	13.0392	12.9453	0.132717
264438_at	AT1G27400	Ribosomal protein L22p/L17e family protein	12.9308	12.9547	12.9428	0.0168928
267600_at	AT2G33040	gamma subunit of Mt ATP synthase	13.0428	12.8386	12.9407	0.144405
258862_at	AT3G02090	Insulinase (Peptidase family M16) protein	13.0186	12.8625	12.9405	0.110379
267484_at	AT2G02760	ubiquiting-conjugating enzyme 2	12.8718	13.0074	12.9396	0.0958766
265996_at	AT2G24200	Cytosol aminopeptidase family protein	12.9942	12.8842	12.9392	0.0777747
259504_at	AT1G15690	Inorganic H pyrophosphatase family protein	13.0914	12.7753	12.9333	0.223509
256243_at	AT3G12500	basic chitinase	12.7099	13.1417	12.9258	0.30535
262884_at	AT1G64720	Polyketide cyclase/dehydrase and lipid transport superfamily protein	13.0133	12.8304	12.9218	0.129344
263838_at	AT2G36880	methionine adenosyltransferase 3	13.0078	12.8216	12.9147	0.13167
261293_at	AT1G36980	unknown protein; CONTAINS InterPro DOMAIN/s: Uncharacterised protein family UPF0220 (InterPro:IPR007919); Has 424 Blast hits to 424 proteins in 159 species: Archae - 0; Bacteria - 0; Metazoa - 228; Fungi - 120; Plants - 62; Viruses - 0; Other Eukaryotes - 14 (source: NCBI BLink).	12.9869	12.8415	12.9142	0.102778
245915_s_at	AT5G19780;AT5G19770	[AT5G19780, tubulin alpha-5];[AT5G19770, tubulin alpha-3]	13.0551	12.7713	12.9132	0.200627
263348_at	AT2G05710	aconitase 3	12.9801	12.8459	12.913	0.0949149
247024_at	AT5G66985	unknown protein; Has 30201 Blast hits to 17322 proteins in 780 species: Archae - 12; Bacteria - 1396; Metazoa - 17338; Fungi - 3422; Plants - 5037; Viruses - 0; Other Eukaryotes - 2996 (source: NCBI BLink).	12.857	12.9675	12.9122	0.0780999
247654_at	AT5G59850	Ribosomal protein S8 family protein	12.8248	12.9945	12.9096	0.119989
AFFX-Athal-Ubq_5_f_at	AT4G05050	ubiquitin 11	12.7885	13.0297	12.9091	0.170533
257766_at	AT3G23030	indole-3-acetic acid inducible 2	12.8856	12.9287	12.9072	0.0304975
265735_at	AT2G01140	Aldolase superfamily protein	13.004	12.8061	12.905	0.139958
247148_at	AT5G65670	indole-3-acetic acid inducible 9	12.8469	12.9627	12.9048	0.0818688
267236_at	AT2G44100	guanosine nucleotide diphosphate dissociation inhibitor 1	12.9547	12.8523	12.9035	0.0723724
258614_at	AT3G02770	Ribonuclease E inhibitor RraA/Dimethylmenaquinone methyltransferase	12.7448	13.055	12.8999	0.21938
256328_at	AT3G02360	6-phosphogluconate dehydrogenase family protein	12.9987	12.7949	12.8968	0.144101
262781_s_at	AT3G26340;AT1G13060	[AT3G26340, N-terminal nucleophile aminohydrolases (Ntn hydrolases) superfamily protein];[AT1G13060, 20S proteasome beta subunit E1]	13.0656	12.7025	12.884	0.256743
250935_at	AT5G03240	polyubiquitin 3	12.7056	13.0604	12.883	0.25086
253336_at	AT4G33250	eukaryotic translation initiation factor 3K	12.9025	12.86	12.8813	0.0300733
246191_at	AT5G20890	TCP-1/cpn60 chaperonin family protein	12.9974	12.7536	12.8755	0.172378
255080_at	AT4G09030	arabinogalactan protein 10	12.8473	12.9026	12.875	0.0391737
247210_at	AT5G65020	annexin 2	12.7499	12.9937	12.8718	0.172386
261957_at	AT1G64660	methionine gamma-lyase	13.0723	12.6697	12.871	0.284625
246506_at	AT5G16110	unknown protein; FUNCTIONS IN: molecular_function unknown; INVOLVED IN: biological_process unknown; LOCATED IN: chloroplast; EXPRESSED IN: 24 plant structures; EXPRESSED DURING: 15 growth stages; BEST Arabidopsis thaliana protein match is: unknown protein (TAIR:AT3G02555.1); Has 133 Blast hits to 133 proteins in 18 species: Archae - 0; Bacteria - 0; Metazoa - 0; Fungi - 0; Plants - 133; Viruses -…	12.9405	12.785	12.8627	0.109913
258641_at	AT3G08030	Protein of unknown function, DUF642	12.9539	12.7519	12.8529	0.142821
251449_at	AT3G59920	RAB GDP dissociation inhibitor 2	12.9967	12.7074	12.8521	0.204573
253135_at	AT4G35830	aconitase 1	12.7767	12.9268	12.8517	0.106116
255966_at	AT1G22300	general regulatory factor 10	12.812	12.8807	12.8463	0.04855
248045_at	AT5G56030	heat shock protein 81-2	12.8027	12.8872	12.845	0.0597647
256794_at	AT3G22230	Ribosomal L27e protein family	12.6847	12.9989	12.8418	0.222159
245270_at	AT4G14960	Tubulin/FtsZ family protein	12.9806	12.6979	12.8392	0.199864
265056_at	AT1G51980	Insulinase (Peptidase family M16) protein	12.7605	12.9178	12.8391	0.111228
256299_at	AT1G69530	expansin A1	12.7668	12.908	12.8374	0.0998011
253162_at	AT4G35630	phosphoserine aminotransferase	12.8326	12.8419	12.8372	0.00656195
249346_at	AT5G40780	lysine histidine transporter 1	12.8896	12.7798	12.8347	0.0776828
259008_at	AT3G09390	metallothionein 2A	12.7917	12.876	12.8338	0.0596798
246003_at	AT5G20720	chaperonin 20	12.8886	12.77	12.8293	0.0838487
250667_at	AT5G07090	Ribosomal protein S4 (RPS4A) family protein	12.9024	12.7479	12.8252	0.109191
252973_s_at	AT4G38740	rotamase CYP 1	12.9969	12.6514	12.8241	0.244277
263289_at	AT2G36170	Ubiquitin supergroup;Ribosomal protein L40e	12.8437	12.8016	12.8227	0.029748
255657_at	AT4G00810	60S acidic ribosomal protein family	12.8379	12.807	12.8224	0.0218355
262844_at	AT1G14890	Plant invertase/pectin methylesterase inhibitor superfamily protein	13.0139	12.6263	12.8201	0.274089
250192_at	AT5G14520	pescadillo-related	12.8484	12.7884	12.8184	0.0424618
265671_at	AT2G32060	Ribosomal protein L7Ae/L30e/S12e/Gadd45 family protein	12.8866	12.7477	12.8172	0.0981959
264299_s_at	AT1G78850;AT1G78860	[AT1G78850, D-mannose binding lectin protein with Apple-like carbohydrate-binding domain];[AT1G78860, D-mannose binding lectin protein with Apple-like carbohydrate-binding domain]	12.7941	12.8399	12.817	0.0323855
254530_at	AT4G19640	Ras-related small GTP-binding family protein	12.9458	12.6815	12.8136	0.186902
256437_s_at	AT3G08530;AT3G11130	[AT3G08530, Clathrin, heavy chain];[AT3G11130, Clathrin, heavy chain]	12.9321	12.6929	12.8125	0.169119
261567_at	AT1G33055	unknown protein; FUNCTIONS IN: molecular_function unknown; INVOLVED IN: anaerobic respiration; LOCATED IN: endomembrane system; EXPRESSED IN: 13 plant structures; EXPRESSED DURING: 6 growth stages; Has 20 Blast hits to 20 proteins in 8 species: Archae - 0; Bacteria - 0; Metazoa - 0; Fungi - 0; Plants - 20; Viruses - 0; Other Eukaryotes - 0 (source: NCBI BLink).	12.7582	12.8491	12.8037	0.0642407
256241_at	AT3G12390	Nascent polypeptide-associated complex (NAC), alpha subunit family protein	12.9199	12.685	12.8025	0.166128
250206_at	AT5G14040	phosphate transporter 3;1	12.7719	12.8292	12.8005	0.0405101
257026_at	AT3G19200	unknown protein; BEST Arabidopsis thaliana protein match is: unknown protein (TAIR:AT4G34419.1); Has 51 Blast hits to 51 proteins in 10 species: Archae - 0; Bacteria - 0; Metazoa - 0; Fungi - 0; Plants - 51; Viruses - 0; Other Eukaryotes - 0 (source: NCBI BLink).	12.7375	12.8477	12.7926	0.0779302
256223_at	AT1G56200	embryo defective 1303	12.8444	12.7345	12.7894	0.0777747
251018_at	AT5G02450	Ribosomal protein L36e family protein	12.6226	12.9537	12.7882	0.234123
246289_at	AT3G56880	VQ motif-containing protein	12.8205	12.7551	12.7878	0.0462165
246153_s_at	AT5G20010;AT5G20020	[AT5G20010, RAS-related nuclear protein-1];[AT5G20020, RAS-related GTP-binding nuclear protein 2]	12.7168	12.8559	12.7863	0.0984081
251184_at	AT3G62840	Small nuclear ribonucleoprotein family protein	12.7734	12.7834	12.7784	0.00705693
249416_at	AT5G39570	FUNCTIONS IN: molecular_function unknown; INVOLVED IN: biological_process unknown; LOCATED IN: cytosol, nucleus; EXPRESSED IN: 25 plant structures; EXPRESSED DURING: 14 growth stages; BEST Arabidopsis thaliana protein match is: glycine-rich protein (TAIR:AT3G29075.1); Has 30201 Blast hits to 17322 proteins in 780 species: Archae - 12; Bacteria - 1396; Metazoa - 17338; Fungi - 3422; Plants - 5037;…	12.7287	12.8235	12.7761	0.0670549
266167_at	AT2G38860	Class I glutamine amidotransferase-like superfamily protein	12.8347	12.7093	12.772	0.0886995
253955_at	AT4G27000	RNA-binding (RRM/RBD/RNP motifs) family protein	12.6627	12.877	12.7698	0.151526
245394_at	AT4G16450	unknown protein; FUNCTIONS IN: molecular_function unknown; INVOLVED IN: photorespiration; LOCATED IN: mitochondrion, mitochondrial membrane, mitochondrial respiratory chain complex I, respiratory chain complex I, membrane; EXPRESSED IN: 25 plant structures; EXPRESSED DURING: 15 growth stages; Has 30201 Blast hits to 17322 proteins in 780 species: Archae - 12; Bacteria - 1396; Metazoa - 17338; Fun…	12.7552	12.7844	12.7698	0.0206758
252413_at	AT3G47370	Ribosomal protein S10p/S20e family protein	12.9266	12.6075	12.767	0.225652
258772_at	AT3G10860	Cytochrome b-c1 complex, subunit 8 protein	12.7697	12.7627	12.7662	0.00492853
250334_at	AT5G11770	NADH-ubiquinone oxidoreductase 20 kDa subunit, mitochondrial	12.9066	12.6243	12.7655	0.199588
250235_s_at	AT5G13430;AT5G13440	[AT5G13430, Ubiquinol-cytochrome C reductase iron-sulfur subunit];[AT5G13440, Ubiquinol-cytochrome C reductase iron-sulfur subunit]	12.8042	12.7247	12.7644	0.0562079
248163_at	AT5G54510	Auxin-responsive GH3 family protein	13.0655	12.459	12.7622	0.428881
254192_at	AT4G23850	AMP-dependent synthetase and ligase family protein	12.8157	12.7058	12.7608	0.0777464
262099_s_at	AT1G59500;AT4G37390	[AT1G59500, Auxin-responsive GH3 family protein];[AT4G37390, Auxin-responsive GH3 family protein]	12.8698	12.6502	12.76	0.155323
247267_at	AT5G64140	ribosomal protein S28	12.839	12.6805	12.7598	0.112091
246730_at	AT5G28060	Ribosomal protein S24e family protein	12.5913	12.9264	12.7589	0.236973
263519_at	AT2G21580	Ribosomal protein S25 family protein	12.8364	12.6789	12.7576	0.11132
262442_at	AT1G47420	succinate dehydrogenase 5	12.5852	12.9284	12.7568	0.242707
264344_at	AT1G11910	aspartic proteinase A1	12.9027	12.6015	12.7521	0.212995
263321_at	AT2G47170	Ras-related small GTP-binding family protein	12.8143	12.6872	12.7507	0.0899016
245168_at	AT2G33150	peroxisomal 3-ketoacyl-CoA thiolase 3	12.8199	12.6815	12.7507	0.0978989
253670_at	AT4G30010	unknown protein; FUNCTIONS IN: molecular_function unknown; INVOLVED IN: biological_process unknown; LOCATED IN: mitochondrion, plastid; EXPRESSED IN: 26 plant structures; EXPRESSED DURING: 15 growth stages; Has 39 Blast hits to 39 proteins in 18 species: Archae - 0; Bacteria - 0; Metazoa - 0; Fungi - 0; Plants - 39; Viruses - 0; Other Eukaryotes - 0 (source: NCBI BLink).	12.7684	12.7317	12.75	0.0259367
245629_at	AT1G56580	Protein of unknown function, DUF538	12.8302	12.6675	12.7488	0.115082
266228_at	AT2G28910	CAX interacting protein 4	12.5904	12.9001	12.7453	0.218956
255629_at	AT4G00860	Protein of unknown function (DUF1138)	12.8851	12.6048	12.7449	0.198216
256679_at	AT3G52300	ATP synthase D chain, mitochondrial	12.6905	12.7943	12.7424	0.0734613
255807_at	AT4G10270	Wound-responsive family protein	12.6106	12.8708	12.7407	0.184017
250367_s_at	AT5G11170;AT5G11200	[AT5G11170, DEAD/DEAH box RNA helicase family protein ];[AT5G11200, DEAD/DEAH box RNA helicase family protein ]	12.6808	12.7946	12.7377	0.0804051
267251_at	AT2G23070	Protein kinase superfamily protein	12.735	12.7404	12.7377	0.00383252
249922_at	AT5G19140	Aluminium induced protein with YGL and LRDR motifs	12.7132	12.7556	12.7344	0.0300025
248797_at	AT5G47210	Hyaluronan / mRNA binding family	12.7821	12.6798	12.7309	0.0723795
260579_at	AT2G47380	Cytochrome c oxidase subunit Vc family protein	12.6663	12.7864	12.7263	0.0849235
263978_at	AT2G42680	multiprotein bridging factor 1A	12.7921	12.659	12.7255	0.0941371
246745_at	AT5G27770	Ribosomal L22e protein family	12.5572	12.884	12.7206	0.231061
245956_s_at	AT5G42020;AT5G28540	[AT5G42020, Heat shock protein 70 (Hsp 70) family protein];[AT5G28540, heat shock protein 70 (Hsp 70) family protein]	12.8495	12.5767	12.7131	0.192863
263153_s_at	AT1G54010;AT1G54000	[AT1G54010, GDSL-like Lipase/Acylhydrolase superfamily protein];[AT1G54000, GDSL-like Lipase/Acylhydrolase superfamily protein]	12.5702	12.8485	12.7093	0.196788
247465_at	AT5G62190	DEAD box RNA helicase (PRH75)	12.6941	12.7125	12.7033	0.0129966
246379_s_at	AT1G57660;AT1G57860	[AT1G57660, Translation protein SH3-like family protein];[AT1G57860, Translation protein SH3-like family protein]	12.6264	12.7786	12.7025	0.107615
263921_at	AT2G36460	Aldolase superfamily protein	12.817	12.5738	12.6954	0.172004
248945_at	AT5G45510	Leucine-rich repeat (LRR) family protein	12.6483	12.7412	12.6948	0.0656831
253700_at	AT4G29840	Pyridoxal-5'-phosphate-dependent enzyme family protein	12.833	12.5559	12.6944	0.195968
251094_at	AT5G01350	unknown protein; FUNCTIONS IN: molecular_function unknown; INVOLVED IN: biological_process unknown; LOCATED IN: endomembrane system; EXPRESSED IN: 24 plant structures; EXPRESSED DURING: 15 growth stages; Has 30201 Blast hits to 17322 proteins in 780 species: Archae - 12; Bacteria - 1396; Metazoa - 17338; Fungi - 3422; Plants - 5037; Viruses - 0; Other Eukaryotes - 2996 (source: NCBI BLink).	12.4336	12.9489	12.6912	0.364323
257952_at	AT3G21770	Peroxidase superfamily protein	12.9118	12.4703	12.6911	0.312216
251338_at	AT3G60600	vesicle associated protein	12.7344	12.6457	12.69	0.0627487
267456_at	no_match	no_match	12.1682	13.2071	12.6877	0.734606
247188_at	AT5G65430	general regulatory factor 8	12.8826	12.4856	12.6841	0.280672
261864_s_at	AT1G50480;AT2G12280;AT2G12200	[AT1G50480, 10-formyltetrahydrofolate synthetase];[AT2G12280, P-loop containing nucleoside triphosphate hydrolases superfamily protein];[AT2G12200, P-loop containing nucleoside triphosphate hydrolases superfamily protein]	12.6588	12.7078	12.6833	0.0346058
265101_at	AT1G30880	unknown protein; Has 24 Blast hits to 24 proteins in 8 species: Archae - 0; Bacteria - 0; Metazoa - 2; Fungi - 0; Plants - 22; Viruses - 0; Other Eukaryotes - 0 (source: NCBI BLink).	12.689	12.6764	12.6827	0.00888126
265010_at	AT1G24510	TCP-1/cpn60 chaperonin family protein	12.797	12.5646	12.6808	0.164388
253609_at	AT4G30190	H(+)-ATPase 2	12.8163	12.545	12.6807	0.191845
264152_at	AT1G02140	mago nashi family protein	12.7201	12.631	12.6755	0.0630032
252670_at	AT3G44110	DNAJ homologue 3	12.6405	12.7103	12.6754	0.0494056
245639_at	AT1G25260	Ribosomal protein L10 family protein	12.6305	12.7129	12.6717	0.0582232
252927_at	AT4G39090	Papain family cysteine protease	12.8116	12.5294	12.6705	0.199574
263249_at	AT2G31360	16:0delta9 desaturase 2	12.6341	12.7068	12.6705	0.0513501
259114_at	AT3G05530	regulatory particle triple-A ATPase 5A	12.7572	12.5824	12.6698	0.123574
253280_at	AT4G34110	poly(A) binding protein 2	12.7771	12.5622	12.6696	0.152014
253521_at	AT4G31300	N-terminal nucleophile aminohydrolases (Ntn hydrolases) superfamily protein	12.8077	12.5291	12.6684	0.197
253722_at	AT4G29190	Zinc finger C-x8-C-x5-C-x3-H type family protein	12.7837	12.5506	12.6671	0.164827
252643_at	AT3G44590	60S acidic ribosomal protein family	12.8989	12.4177	12.6583	0.340267
250738_at	AT5G05730	anthranilate synthase alpha subunit 1	12.6359	12.6664	12.6512	0.0215031
246070_at	AT5G20160	Ribosomal protein L7Ae/L30e/S12e/Gadd45 family protein	12.6153	12.6722	12.6437	0.0401707
248107_at	AT5G55190	RAN GTPase 3	12.708	12.5754	12.6417	0.0937694
255520_at	AT4G02230	Ribosomal protein L19e family protein	12.6133	12.6641	12.6387	0.0358927
254721_at	AT4G13520	small acidic protein 1	12.6745	12.5982	12.6363	0.0539947
256092_at	AT1G20696	high mobility group B3	12.7141	12.5545	12.6343	0.112854
253868_at	AT4G27500	proton pump interactor 1	12.5047	12.7623	12.6335	0.182151
245688_at	AT1G28290	arabinogalactan protein 31	12.8012	12.4604	12.6308	0.240925
260592_at	AT1G55850	cellulose synthase like E1	12.4922	12.7642	12.6282	0.192333
253273_at	AT4G34180	Cyclase family protein	12.6011	12.6475	12.6243	0.0328027
252926_at	AT4G38920	vacuolar-type H(+)-ATPase C3	12.7231	12.5215	12.6223	0.142539
247009_at	AT5G67600	unknown protein; LOCATED IN: plasma membrane; EXPRESSED IN: 22 plant structures; EXPRESSED DURING: 13 growth stages; BEST Arabidopsis thaliana protein match is: unknown protein (TAIR:AT3G49845.1); Has 30201 Blast hits to 17322 proteins in 780 species: Archae - 12; Bacteria - 1396; Metazoa - 17338; Fungi - 3422; Plants - 5037; Viruses - 0; Other Eukaryotes - 2996 (source: NCBI BLink).	12.65	12.5927	12.6214	0.0405314
260615_at	AT1G53240	Lactate/malate dehydrogenase family protein	12.6612	12.5785	12.6198	0.0585202
259502_at	AT1G15670	Galactose oxidase/kelch repeat superfamily protein	12.5177	12.7113	12.6145	0.136896
258791_at	AT3G04720	pathogenesis-related 4	12.6921	12.5341	12.6131	0.111709
245317_at	AT4G15610	Uncharacterised protein family (UPF0497)	12.5238	12.7009	12.6123	0.125179
257892_at	AT3G17020	Adenine nucleotide alpha hydrolases-like superfamily protein	12.5122	12.7091	12.6106	0.139229
258979_at	AT3G09440	Heat shock protein 70 (Hsp 70) family protein	12.5206	12.696	12.6083	0.124034
256184_at	AT1G51650	ATP synthase epsilon chain, mitochondrial	12.3697	12.8434	12.6065	0.334964
246307_at	AT3G51800	metallopeptidase M24 family protein	12.6802	12.5306	12.6054	0.105755
245001_at	ATCG00220	photosystem II reaction center protein M	12.488	12.7182	12.6031	0.162769
260528_at	AT2G47260	WRKY DNA-binding protein 23	12.5927	12.6108	12.6017	0.0127916
245286_at	AT4G14880	O-acetylserine (thiol) lyase (OAS-TL) isoform A1	12.5977	12.6042	12.601	0.00456791
255064_at	AT4G08950	Phosphate-responsive 1 family protein	12.5919	12.6098	12.6009	0.0126289
266865_at	AT2G29980	fatty acid desaturase 3	12.4568	12.7449	12.6008	0.203725
261933_at	AT1G22410	Class-II DAHP synthetase family protein	12.6306	12.5673	12.599	0.0447952
248126_at	AT5G54760	Translation initiation factor SUI1 family protein	12.6738	12.5141	12.594	0.112904
249901_at	AT5G22650	histone deacetylase 2B	12.5067	12.6722	12.5894	0.117026
260095_at	AT1G73230	Nascent polypeptide-associated complex NAC	12.6899	12.478	12.5839	0.149836
262929_at	AT1G65720	unknown protein; FUNCTIONS IN: molecular_function unknown; INVOLVED IN: biological_process unknown; LOCATED IN: endomembrane system; EXPRESSED IN: 24 plant structures; EXPRESSED DURING: 15 growth stages; Has 44 Blast hits to 44 proteins in 14 species: Archae - 0; Bacteria - 0; Metazoa - 0; Fungi - 0; Plants - 44; Viruses - 0; Other Eukaryotes - 0 (source: NCBI BLink).	12.5461	12.6201	12.5831	0.0523259
254429_at	AT4G21105	cytochrome-c oxidases;electron carriers	12.5973	12.5661	12.5817	0.0220829
246006_at	AT5G08290	mRNA splicing factor, thioredoxin-like U5 snRNP	12.7645	12.3963	12.5804	0.260406
261410_at	AT1G07610	metallothionein 1C	12.428	12.7328	12.5804	0.215547
249237_at	AT5G42050	DCD (Development and Cell Death) domain protein	12.572	12.5863	12.5792	0.0100975
262824_at	AT1G11650	RNA-binding (RRM/RBD/RNP motifs) family protein	12.5679	12.5878	12.5778	0.0140361
253728_at	AT4G29410	Ribosomal L28e protein family	12.6226	12.5327	12.5777	0.0635689
256231_at	AT3G12630	A20/AN1-like zinc finger family protein	12.5884	12.5626	12.5755	0.0182009
267083_at	AT2G41100	Calcium-binding EF hand family protein	12.3605	12.7737	12.5671	0.292205
251337_at	AT3G60820	N-terminal nucleophile aminohydrolases (Ntn hydrolases) superfamily protein	12.5809	12.5438	12.5623	0.0261983
253631_at	AT4G30440	UDP-D-glucuronate 4-epimerase 1	12.5754	12.5434	12.5594	0.0226628
248760_at	AT5G47570	unknown protein; Has 30201 Blast hits to 17322 proteins in 780 species: Archae - 12; Bacteria - 1396; Metazoa - 17338; Fungi - 3422; Plants - 5037; Viruses - 0; Other Eukaryotes - 2996 (source: NCBI BLink).	12.681	12.4341	12.5576	0.174606
256267_at	AT3G12260	LYR family of Fe/S cluster biogenesis protein	12.7386	12.357	12.5478	0.269846
255977_at	AT1G34030	Ribosomal protein S13/S18 family	12.4771	12.6141	12.5456	0.0968807
249077_at	AT5G43940	GroES-like zinc-binding dehydrogenase family protein	12.6018	12.4845	12.5431	0.0829648
254919_at	AT4G11360	RING-H2 finger A1B	12.5798	12.5026	12.5412	0.0546311
253230_at	AT4G34700	LYR family of Fe/S cluster biogenesis protein	12.7214	12.3562	12.5388	0.258214
263375_s_at	AT4G28510;AT2G20530	[AT4G28510, prohibitin 1];[AT2G20530, prohibitin 6]	12.7152	12.3582	12.5367	0.25243
266746_s_at	AT2G02930;AT4G02520	[AT2G02930, glutathione S-transferase F3];[AT4G02520, glutathione S-transferase PHI 2]	12.3676	12.693	12.5303	0.230057
256017_at	AT1G19180	jasmonate-zim-domain protein 1	12.577	12.4789	12.5279	0.0693672
262932_at	AT1G65820	microsomal glutathione s-transferase, putative	12.4875	12.5565	12.522	0.0487904
247652_at	AT5G59910	Histone superfamily protein	12.4589	12.584	12.5214	0.0884308
248825_at	AT5G47030	ATPase, F1 complex, delta/epsilon subunit	12.6225	12.4195	12.521	0.143599
246594_at	AT5G14800	pyrroline-5- carboxylate (P5C) reductase	12.5435	12.4941	12.5188	0.0349099
255819_s_at	AT2G40590;AT2G40510	[AT2G40590, Ribosomal protein S26e family protein];[AT2G40510, Ribosomal protein S26e family protein]	12.2953	12.7321	12.5137	0.30885
253125_at	AT4G36040	Chaperone DnaJ-domain superfamily protein	12.5557	12.465	12.5103	0.0641063
258152_at	AT3G18190	TCP-1/cpn60 chaperonin family protein	12.5671	12.4536	12.5103	0.0802142
259184_at	AT3G01520	Adenine nucleotide alpha hydrolases-like superfamily protein	12.5623	12.4567	12.5095	0.0747058
261896_at	AT1G80670	Transducin/WD40 repeat-like superfamily protein	12.717	12.2979	12.5075	0.296384
266205_s_at	AT1G08200;AT2G27860	[AT1G08200, UDP-D-apiose/UDP-D-xylose synthase 2];[AT2G27860, UDP-D-apiose/UDP-D-xylose synthase 1]	12.4779	12.5344	12.5061	0.039994
250534_at	AT5G08530	51 kDa subunit of complex I	12.5771	12.4338	12.5055	0.101293
267638_at	AT2G42210	Mitochondrial import inner membrane translocase subunit Tim17/Tim22/Tim23 family protein	12.512	12.495	12.5035	0.0119996
266364_at	AT2G41230	unknown protein; Has 75 Blast hits to 75 proteins in 8 species: Archae - 0; Bacteria - 0; Metazoa - 0; Fungi - 0; Plants - 75; Viruses - 0; Other Eukaryotes - 0 (source: NCBI BLink).	12.3651	12.6256	12.4953	0.184215
259507_at	AT1G43910	P-loop containing nucleoside triphosphate hydrolases superfamily protein	12.4455	12.5427	12.4941	0.0687591
262262_at	AT1G70782;AT1G70780	[AT1G70782, conserved peptide upstream open reading frame 28];[AT1G70780, unknown protein; FUNCTIONS IN: molecular_function unknown; INVOLVED IN: biological_process unknown; LOCATED IN: mitochondrion; EXPRESSED IN: sperm cell, male gametophyte, pollen tube; EXPRESSED DURING: L mature pollen stage, M germinated pollen stage; BEST Arabidopsis thaliana protein match is: unknown protein (TAIR:AT1G231…	12.2304	12.7569	12.4936	0.372278
248944_at	AT5G45500	RNI-like superfamily protein	12.492	12.4854	12.4887	0.00465983
250152_at	AT5G15120	Protein of unknown function (DUF1637)	12.6916	12.2831	12.4874	0.288874
266223_at	AT2G28790	Pathogenesis-related thaumatin superfamily protein	12.6656	12.3023	12.484	0.256864
246744_at	AT5G27760	Hypoxia-responsive family protein	12.4154	12.548	12.4817	0.0938048
261723_at	AT1G76200	unknown protein; Has 96 Blast hits to 96 proteins in 48 species: Archae - 0; Bacteria - 0; Metazoa - 0; Fungi - 47; Plants - 38; Viruses - 0; Other Eukaryotes - 11 (source: NCBI BLink).	12.5656	12.3961	12.4808	0.119862
252561_at	AT3G45980	Histone superfamily protein	12.5388	12.4122	12.4755	0.0894914
254396_at	AT4G21680	NITRATE TRANSPORTER 1.8	12.405	12.5448	12.4749	0.098804
258366_at	AT3G14230	related to AP2 2	12.5277	12.4186	12.4732	0.0772019
265077_at	AT1G55530	RING/U-box superfamily protein	12.5711	12.37	12.4705	0.142227
258619_at	AT3G02780	isopentenyl pyrophosphate:dimethylallyl pyrophosphate isomerase 2	12.4755	12.4613	12.4684	0.00999849
258681_at	AT3G08610	unknown protein; Has 40 Blast hits to 40 proteins in 15 species: Archae - 0; Bacteria - 0; Metazoa - 0; Fungi - 0; Plants - 40; Viruses - 0; Other Eukaryotes - 0 (source: NCBI BLink).	12.425	12.5071	12.466	0.0580323
262323_at	AT1G64190	6-phosphogluconate dehydrogenase family protein	12.4687	12.4626	12.4656	0.00432042
245803_at	AT1G47128	Granulin repeat cysteine protease family protein	12.511	12.4201	12.4655	0.0642336
259347_at	AT3G03920	H/ACA ribonucleoprotein complex, subunit Gar1/Naf1 protein	12.5283	12.4023	12.4653	0.0890672
249375_at	AT5G40730	arabinogalactan protein 24	12.5574	12.3712	12.4643	0.131649
249187_at	AT5G43060	Granulin repeat cysteine protease family protein	12.4029	12.5177	12.4603	0.0812041
259343_s_at	AT3G03780;AT5G17920	[AT3G03780, methionine synthase 2];[AT5G17920, Cobalamin-independent synthase family protein]	12.422	12.4957	12.4588	0.0521633
245013_at	ATCG00470	ATP synthase epsilon chain	12.5846	12.3274	12.456	0.181896
248573_at	AT5G49720	glycosyl hydrolase 9A1	12.5544	12.355	12.4547	0.141018
263874_at	AT2G21870	copper ion binding;cobalt ion binding;zinc ion binding	12.5599	12.345	12.4524	0.151901
256982_at	AT3G13460	evolutionarily conserved C-terminal region 2	12.5013	12.3987	12.45	0.0725279
263371_at	AT2G20490	nucleolar RNA-binding Nop10p family protein	12.5309	12.3683	12.4496	0.115004
264883_s_at	AT1G61250;AT1G11180	[AT1G61250, secretory carrier 3];[AT1G11180, Secretory carrier membrane protein (SCAMP) family protein]	12.4344	12.4634	12.4489	0.0205273
266421_at	AT2G38540	lipid transfer protein 1	12.5849	12.3124	12.4487	0.192651
256035_at	AT1G07140	Pleckstrin homology (PH) domain superfamily protein	12.4583	12.4295	12.4439	0.0203293
246072_at	AT5G20240	K-box region and MADS-box transcription factor family protein	12.4636	12.4235	12.4436	0.0283196
253013_at	AT4G37910	mitochondrial heat shock protein 70-1	12.5207	12.3566	12.4387	0.115994
262227_s_at	AT1G53780;AT1G53750	[AT1G53780, peptidyl-prolyl cis-trans isomerases;hydrolases;nucleoside-triphosphatases;ATP binding;nucleotide binding;ATPases];[AT1G53750, regulatory particle triple-A 1A]	12.3703	12.506	12.4381	0.0959049
261831_at	AT1G10630	ADP-ribosylation factor A1F	12.5182	12.3532	12.4357	0.116673
260305_at	AT1G70490	Ras-related small GTP-binding family protein	12.3279	12.5256	12.4268	0.139774
253561_at	AT4G31180	Class II aminoacyl-tRNA and biotin synthetases superfamily protein	12.484	12.3665	12.4252	0.0831275
AFFX-Athal-GAPDH_5_s_at	AT3G04120	glyceraldehyde-3-phosphate dehydrogenase C subunit 1	12.3784	12.4678	12.4231	0.0632295
247136_at	AT5G66170	sulfurtransferase 18	12.374	12.4684	12.4212	0.0667438
254594_at	AT4G18930	RNA ligase/cyclic nucleotide phosphodiesterase family protein	12.3906	12.4514	12.421	0.0429921
260602_at	AT1G55920	serine acetyltransferase 2;1	12.446	12.393	12.4195	0.0374979
260730_at	AT1G48030	mitochondrial lipoamide dehydrogenase 1	12.4634	12.3743	12.4189	0.0630103
259090_at	AT3G04920	Ribosomal protein S24e family protein	12.2667	12.5702	12.4185	0.2146
256091_at	AT1G20693	high mobility group B2	12.5361	12.2962	12.4162	0.169677
258771_at	AT3G10770	Single-stranded nucleic acid binding R3H protein	12.5534	12.2778	12.4156	0.194864
260956_at	AT1G06040	B-box zinc finger family protein	12.4294	12.3992	12.4143	0.0213688
260153_at	AT1G52760	lysophospholipase 2	12.324	12.4992	12.4116	0.123899
267492_at	AT2G30620	winged-helix DNA-binding transcription factor family protein	12.5105	12.3082	12.4094	0.143048
264849_at	AT2G17360	Ribosomal protein S4 (RPS4A) family protein	12.4701	12.3486	12.4094	0.0859276
256648_at	AT3G13580	Ribosomal protein L30/L7 family protein	12.3782	12.4367	12.4075	0.0413799
257947_at	AT3G21720	isocitrate lyase	12.1432	12.6716	12.4074	0.373656
256890_at	AT3G23830	glycine-rich RNA-binding protein 4	12.3887	12.4255	12.4071	0.0260215
254433_at	AT4G20850	tripeptidyl peptidase ii	12.2752	12.5365	12.4058	0.184781
253436_at	AT4G32470	Cytochrome bd ubiquinol oxidase, 14kDa subunit	12.4784	12.3301	12.4042	0.104885
254275_at	AT4G22670	HSP70-interacting protein 1	12.5301	12.2746	12.4023	0.180659
252957_at	AT4G38680	glycine rich protein 2	12.5621	12.236	12.3991	0.230573
257745_at	AT3G29240	Protein of unknown function (DUF179)	12.4348	12.3633	12.399	0.0505723
259279_at	AT3G01120	Pyridoxal phosphate (PLP)-dependent transferases superfamily protein	12.4694	12.3269	12.3982	0.100742
248833_at	AT5G47120	BAX inhibitor 1	12.3071	12.4873	12.3972	0.127456
257002_at	AT3G14100	RNA-binding (RRM/RBD/RNP motifs) family protein	12.3913	12.4001	12.3957	0.00622961
246845_at	AT5G26710	Glutamyl/glutaminyl-tRNA synthetase, class Ic	12.5366	12.2542	12.3954	0.199694
264875_at	AT2G17390	ankyrin repeat-containing 2B	12.4277	12.3491	12.3884	0.0556422
249945_at	AT5G22440	Ribosomal protein L1p/L10e family	12.3808	12.3928	12.3868	0.00850649
256235_at	AT3G12490	cystatin B	12.4474	12.3204	12.3839	0.0898591
251628_at	AT3G57290	eukaryotic translation initiation factor 3E	12.2835	12.4828	12.3831	0.140891
265446_at	AT2G37110	PLAC8 family protein	12.4624	12.2999	12.3811	0.114933
262908_at	AT1G59900	pyruvate dehydrogenase complex E1 alpha subunit	12.2834	12.4699	12.3767	0.131897
266017_at	AT2G18690	unknown protein; FUNCTIONS IN: molecular_function unknown; INVOLVED IN: biological_process unknown; LOCATED IN: membrane; EXPRESSED IN: 17 plant structures; EXPRESSED DURING: 9 growth stages; CONTAINS InterPro DOMAIN/s: Protein of unknown function DUF975 (InterPro:IPR010380); BEST Arabidopsis thaliana protein match is: unknown protein (TAIR:AT2G18680.1); Has 213 Blast hits to 211 proteins in 20 s…	12.5542	12.1986	12.3764	0.251447
258847_at	AT3G03100	NADH:ubiquinone oxidoreductase, 17.2kDa subunit	12.2809	12.4716	12.3763	0.134859
247555_at	AT5G61020	evolutionarily conserved C-terminal region 3	12.3792	12.3715	12.3753	0.00548008
246029_at	AT5G21090	Leucine-rich repeat (LRR) family protein	12.3823	12.3654	12.3738	0.0119642
265857_s_at	AT2G42500;AT3G58500	[AT2G42500, protein phosphatase 2A-3];[AT3G58500, protein phosphatase 2A-4]	12.3245	12.419	12.3718	0.0667862
250236_at	AT5G13450	delta subunit of Mt ATP synthase	12.4926	12.249	12.3708	0.172258
250302_at	AT5G11920	6-&1-fructan exohydrolase	12.4373	12.3032	12.3702	0.0947594
245602_at	AT4G14270	Protein containing PAM2 motif which mediates interaction with the PABC domain of polyadenyl binding proteins.	12.5106	12.2253	12.3679	0.201723
256835_at	AT3G22890	ATP sulfurylase 1	12.2789	12.4424	12.3607	0.115591
259238_at	AT3G11400	eukaryotic translation initiation factor 3G1	12.4851	12.2332	12.3592	0.17812
267300_at	AT2G30140	UDP-Glycosyltransferase superfamily protein	12.3855	12.3279	12.3567	0.0407718
266229_at	AT2G28840	XB3 ortholog 1 in Arabidopsis thaliana	12.4575	12.2503	12.3539	0.146491
259165_at	AT3G01470;AT3G01472	[AT3G01470, homeobox 1];[AT3G01472, conserved peptide upstream open reading frame 33]	12.4141	12.2921	12.3531	0.0862529
252652_at	AT3G44720	arogenate dehydratase 4	12.3186	12.3836	12.3511	0.0459478
256787_at	AT3G13790	Glycosyl hydrolases family 32 protein	12.3615	12.3333	12.3474	0.0199263
261304_at	AT1G48440	B-cell receptor-associated 31-like	12.4852	12.209	12.3471	0.195296
252831_at	AT4G39980	3-deoxy-D-arabino-heptulosonate 7-phosphate synthase 1	12.4436	12.2494	12.3465	0.137313
266789_at	AT2G29020	Rab5-interacting family protein	12.265	12.4264	12.3457	0.114113
264846_at	AT2G17850	Rhodanese/Cell cycle control phosphatase superfamily protein	12.2477	12.443	12.3454	0.13807
260538_at	AT2G43460	Ribosomal L38e protein family	12.0762	12.6123	12.3442	0.379151
246825_at	AT5G26260	TRAF-like family protein	12.2507	12.4373	12.344	0.13189
259381_s_at	AT3G16410;AT3G16390;AT3G16400	[AT3G16410, nitrile specifier protein 4];[AT3G16390, nitrile specifier protein 3];[AT3G16400, nitrile specifier protein 1]	12.3147	12.3641	12.3394	0.034924
251370_at	AT3G60450	Phosphoglycerate mutase family protein	12.4296	12.2483	12.3389	0.128206
260408_at	AT1G69880	thioredoxin H-type 8	12.2827	12.3918	12.3373	0.0770888
260765_at	AT1G49240	actin 8	12.2722	12.3975	12.3349	0.0885793
246780_at	AT5G27470	seryl-tRNA synthetase / serine--tRNA ligase	12.615	12.0514	12.3332	0.398518
249217_at	AT5G42300	ubiquitin-like protein 5	12.0936	12.5719	12.3327	0.338223
266105_at	AT2G45070	Preprotein translocase Sec, Sec61-beta subunit protein	12.5724	12.0923	12.3323	0.339461
254080_at	AT4G25630	fibrillarin 2	12.426	12.2357	12.3308	0.134541
258521_at	AT3G06680	Ribosomal L29e protein family	12.4362	12.2254	12.3308	0.14903
258937_at	AT3G10090	Nucleic acid-binding, OB-fold-like protein	12.6136	12.0357	12.3247	0.408644
260714_at	AT1G14980	chaperonin 10	12.3987	12.2497	12.3242	0.105352
261484_at	AT1G14400	ubiquitin carrier protein 1	12.2503	12.3972	12.3238	0.103846
264467_at	AT1G10140	Uncharacterised conserved protein UCP031279	12.2478	12.3995	12.3237	0.107296
247297_at	AT5G64100	Peroxidase superfamily protein	12.4626	12.1839	12.3233	0.197071
252012_at	AT3G52730	ubiquinol-cytochrome C reductase UQCRX/QCR9-like family protein	12.1321	12.5105	12.3213	0.267583
247374_at	AT5G63190	MA3 domain-containing protein	12.2635	12.3773	12.3204	0.0804263
250209_at	AT5G14030	translocon-associated protein beta (TRAPB) family protein	12.3885	12.2506	12.3195	0.0975383
265649_at	AT2G27510	ferredoxin 3	12.4105	12.2257	12.3181	0.130666
256795_at	AT3G22110	20S proteasome alpha subunit C1	12.4278	12.2001	12.314	0.161022
255570_at	AT4G01100	adenine nucleotide transporter 1	12.4264	12.1949	12.3107	0.163716
254981_at	AT4G10480	Nascent polypeptide-associated complex (NAC), alpha subunit family protein	12.405	12.2148	12.3099	0.134485
257066_at	AT3G18280	Bifunctional inhibitor/lipid-transfer protein/seed storage 2S albumin superfamily protein	12.3422	12.2744	12.3083	0.0478994
251400_at	AT3G60420	Phosphoglycerate mutase family protein	12.1418	12.4728	12.3073	0.234017
254226_at	AT4G23690	Disease resistance-responsive (dirigent-like protein) family protein	12.259	12.3502	12.3046	0.0645023
263585_at	AT2G25210	Ribosomal protein L39 family protein	12.0698	12.5387	12.3043	0.331527
255110_at	AT4G08770	Peroxidase superfamily protein	12.1944	12.4107	12.3025	0.152926
264372_at	AT1G11840	glyoxalase I homolog	12.2949	12.3079	12.3014	0.00922774
259194_at	AT3G01540	DEAD box RNA helicase 1	12.3488	12.2428	12.2958	0.074925
252323_at	AT3G48530	SNF1-related protein kinase regulatory subunit gamma 1	12.3191	12.2697	12.2944	0.0349099
258000_at	AT3G28940	AIG2-like (avirulence induced gene) family protein	12.2808	12.2954	12.2881	0.010352
252059_at	AT3G52560	ubiquitin E2 variant 1D-4	12.1571	12.4181	12.2876	0.184562
262094_at	AT1G56110	homolog of nucleolar protein NOP56	12.2566	12.3172	12.2869	0.0428931
258845_at	AT3G03150	unknown protein; FUNCTIONS IN: molecular_function unknown; INVOLVED IN: biological_process unknown; LOCATED IN: mitochondrion; EXPRESSED IN: 22 plant structures; EXPRESSED DURING: 13 growth stages; BEST Arabidopsis thaliana protein match is: unknown protein (TAIR:AT5G17165.1); Has 39 Blast hits to 39 proteins in 11 species: Archae - 0; Bacteria - 0; Metazoa - 0; Fungi - 0; Plants - 39; Viruses - …	12.3083	12.264	12.2861	0.0312683
258658_at	AT3G09820	adenosine kinase 1	12.4125	12.1595	12.286	0.178948
262197_at	AT1G53910	related to AP2 12	12.2343	12.3356	12.285	0.0716158
249161_at	AT5G42790	proteasome alpha subunit F1	12.464	12.1028	12.2834	0.255393
254784_at	AT4G12720	MutT/nudix family protein	12.3539	12.2094	12.2817	0.10217
256207_at	AT1G50920	Nucleolar GTP-binding protein	12.2019	12.3537	12.2778	0.107395
259681_at	AT1G77760	nitrate reductase 1	12.7413	11.8112	12.2763	0.657673
245651_s_at	AT1G25150;AT1G24881;AT1G24800;AT1G25055;AT1G25211	[AT1G25150, F-box family protein];[AT1G24881, F-box family protein];[AT1G24800, F-box family protein];[AT1G25055, F-box family protein];[AT1G25211, F-box family protein]	12.4456	12.1067	12.2761	0.239603
245868_at	AT1G58030	cationic amino acid transporter 2	12.0875	12.4569	12.2722	0.261198
248512_at	AT5G50460	secE/sec61-gamma protein transport protein	12.2926	12.2485	12.2705	0.0311481
254399_at	AT4G21110	G10 family protein	12.241	12.2903	12.2656	0.0348816
259538_at	AT1G12310	Calcium-binding EF-hand family protein	12.4699	12.0612	12.2655	0.288952
259604_at	AT1G56450	20S proteasome beta subunit G1	12.3179	12.2119	12.2649	0.0749957
262173_at	AT1G74920	aldehyde dehydrogenase 10A8	12.1928	12.3312	12.262	0.0978919
265257_at	AT2G20420	ATP citrate lyase (ACL) family protein	12.357	12.165	12.261	0.135786
251902_at	AT3G54110	plant uncoupling mitochondrial protein 1	12.2285	12.2831	12.2558	0.038601
251552_at	AT3G58700	Ribosomal L5P family protein	12.3455	12.16	12.2527	0.131218
247817_at	AT5G58375	Methyltransferase-related protein	12.2976	12.2025	12.25	0.0672317
244987_s_at	ATCG01310;ATCG00830	[ATCG01310, ribosomal protein L2];[ATCG00830, ribosomal protein L2]	11.9577	12.5385	12.2481	0.410652
257981_at	AT3G20770	Ethylene insensitive 3 family protein	12.1929	12.2997	12.2463	0.0755261
253231_at	AT4G34450	coatomer gamma-2 subunit, putative / gamma-2 coat protein, putative / gamma-2 COP, putative	12.1823	12.2955	12.2389	0.0800869
267590_at	AT2G39700	expansin A4	12.4114	12.0643	12.2379	0.24543
256021_at	AT1G58270	TRAF-like family protein	12.1014	12.3703	12.2358	0.190169
260842_at	AT1G29150	non-ATPase subunit 9	12.2639	12.1992	12.2316	0.0457993
264663_at	AT1G09970	Leucine-rich receptor-like protein kinase family protein	12.3451	12.1114	12.2282	0.165279
260895_at	AT1G29250	Alba DNA/RNA-binding protein	12.2732	12.1797	12.2264	0.0661428
261603_at	AT1G49600	RNA-binding protein 47A	12.3282	12.0985	12.2133	0.162415
256129_at	AT1G18210	Calcium-binding EF-hand family protein	12.4064	12.0143	12.2103	0.277271
262899_at	AT1G59870	ABC-2 and Plant PDR ABC-type transporter family protein	12.1913	12.2285	12.2099	0.0263397
245085_at	AT2G23350	poly(A) binding protein 4	12.3882	12.0312	12.2097	0.252423
256939_at	AT3G22630	20S proteasome beta subunit D1	12.4281	11.9784	12.2032	0.318
248639_at	AT5G48930	hydroxycinnamoyl-CoA shikimate/quinate hydroxycinnamoyl transferase	12.2017	12.1993	12.2005	0.00164049
253099_s_at	AT4G37530;AT4G37520	[AT4G37530, Peroxidase superfamily protein];[AT4G37520, Peroxidase superfamily protein]	12.0193	12.3799	12.1996	0.254947
255752_at	AT1G32050	SCAMP family protein	12.1367	12.2574	12.197	0.0853407
249514_at	AT5G38480	general regulatory factor 3	12.1149	12.2774	12.1961	0.114926
246267_at	AT1G31812	acyl-CoA-binding protein 6	12.2665	12.1081	12.1873	0.112006
264674_at	AT1G09815	polymerase delta 4	12.4827	11.8835	12.1831	0.423727
247839_at	AT5G57870	MIF4G domain-containing protein / MA3 domain-containing protein	12.3628	12.0027	12.1828	0.254686
246071_at	AT5G20150	SPX domain gene 1	11.8629	12.5014	12.1821	0.451523
254831_at	AT4G12600	Ribosomal protein L7Ae/L30e/S12e/Gadd45 family protein	12.1108	12.2524	12.1816	0.100133
253952_at	AT4G26840	small ubiquitin-like modifier 1	12.367	11.9954	12.1812	0.262789
248655_at	AT5G48760	Ribosomal protein L13 family protein	12.396	11.9659	12.181	0.304105
267212_at	AT2G44060	Late embryogenesis abundant protein, group 2	12.0315	12.3295	12.1805	0.210753
265617_at	AT2G25520	Drug/metabolite transporter superfamily protein	12.1894	12.1665	12.1779	0.0161503
265390_at	AT2G20820	unknown protein; Has 44 Blast hits to 44 proteins in 13 species: Archae - 0; Bacteria - 0; Metazoa - 0; Fungi - 0; Plants - 44; Viruses - 0; Other Eukaryotes - 0 (source: NCBI BLink).	12.1681	12.1877	12.1779	0.0138805
257654_at	AT3G13310	Chaperone DnaJ-domain superfamily protein	12.1041	12.2483	12.1762	0.101944
250062_at	AT5G17760	P-loop containing nucleoside triphosphate hydrolases superfamily protein	12.0412	12.3091	12.1752	0.189448
252075_at	AT3G51730	saposin B domain-containing protein	12.2118	12.1343	12.173	0.0548291
267230_at	AT2G44080	ARGOS-like	12.0983	12.2476	12.1729	0.105606
250339_at	AT5G11670	NADP-malic enzyme 2	12.349	11.9949	12.172	0.250387
258922_at	AT3G10610	Ribosomal S17 family protein	12.4414	11.8941	12.1678	0.386992
258226_at	AT3G15730	phospholipase D alpha 1	12.3219	12.0085	12.1652	0.221621
264428_at	AT1G61790	Oligosaccharyltransferase complex/magnesium transporter family protein	12.1326	12.197	12.1648	0.0454882
264303_s_at	AT1G16890;AT1G78870	[AT1G16890, ubiquitin-conjugating enzyme 36];[AT1G78870, ubiquitin-conjugating enzyme 35]	11.9981	12.3197	12.1589	0.227406
250226_at	AT5G13780	Acyl-CoA N-acyltransferases (NAT) superfamily protein	12.2125	12.1047	12.1586	0.0761908
246917_at	AT5G25280	serine-rich protein-related	12.2836	12.0333	12.1584	0.176975
264020_at	AT2G21160	Translocon-associated protein (TRAP), alpha subunit	12.1759	12.1388	12.1573	0.0261983
267023_at	AT2G34250	SecY protein transport family protein	12.1792	12.1304	12.1548	0.0344785
253101_at	AT4G37430	cytochrome P450, family 91, subfamily A, polypeptide 2	12.1375	12.1687	12.1531	0.0221112
246030_at	AT5G21105	Plant L-ascorbate oxidase	12.0198	12.2844	12.1521	0.187065
254492_at	AT4G20260	plasma-membrane associated cation-binding protein 1	11.9078	12.3955	12.1516	0.344884
245175_at	AT2G47470	thioredoxin family protein	12.2062	12.0924	12.1493	0.0804617
250254_at	AT5G13710	sterol methyltransferase 1	12.2007	12.0967	12.1487	0.0735674
260138_at	AT1G66410	calmodulin 4	12.1425	12.1515	12.147	0.00632153
257023_at	AT3G19760	eukaryotic initiation factor 4A-III	12.2273	12.0626	12.1449	0.11646
246286_at	AT1G31910	GHMP kinase family protein	12.071	12.2183	12.1447	0.104178
266517_at	AT2G35120	Single hybrid motif superfamily protein	12.2877	12.0015	12.1446	0.202374
267496_at	AT2G30550	alpha/beta-Hydrolases superfamily protein	12.0179	12.2695	12.1437	0.177922
249344_at	AT5G40770	prohibitin 3	12.1697	12.1099	12.1398	0.0422496
254049_at	AT4G25740	RNA binding Plectin/S10 domain-containing protein	12.072	12.2038	12.1379	0.0931967
255885_at	AT1G20330	sterol methyltransferase 2	12.3649	11.9098	12.1374	0.32179
247382_at	AT5G63400	adenylate kinase 1	12.1812	12.0907	12.1359	0.0640144
260590_at	AT1G53310	phosphoenolpyruvate carboxylase 1	12.2203	12.0511	12.1357	0.119579
246092_at	AT5G20500	Glutaredoxin family protein	12.2385	12.0311	12.1348	0.146668
249380_at	AT5G40370	Glutaredoxin family protein	12.063	12.2038	12.1334	0.0995394
257037_at	AT3G19130	RNA-binding protein 47B	12.3198	11.9423	12.1311	0.266975
252066_at	AT3G51550	Malectin/receptor-like protein kinase family protein	12.3385	11.9221	12.1303	0.294432
245238_at	AT4G25570	Cytochrome b561/ferric reductase transmembrane protein family	12.2399	12.0196	12.1298	0.155783
261843_at	AT1G16180	Serinc-domain containing serine and sphingolipid biosynthesis protein	12.1437	12.1133	12.1285	0.0215314
261955_at	AT1G64520	regulatory particle non-ATPase 12A	12.0347	12.2206	12.1277	0.131444
257141_at	AT3G28900	Ribosomal protein L34e superfamily protein	12.1096	12.1452	12.1274	0.0251659
262593_at	AT1G15120	Ubiquinol-cytochrome C reductase hinge protein	12.1693	12.0798	12.1245	0.0632719
261614_at	AT1G49760	poly(A) binding protein 8	12.0149	12.2304	12.1226	0.152382
252372_at	AT3G48000	aldehyde dehydrogenase 2B4	12.0801	12.1639	12.122	0.0592697
265006_at	AT1G61570	translocase of the inner mitochondrial membrane 13	11.9967	12.2466	12.1217	0.176699
251783_at	AT3G55280	ribosomal protein L23AB	11.9778	12.2653	12.1216	0.203314
250096_at	AT5G17190	FUNCTIONS IN: molecular_function unknown; INVOLVED IN: intracellular protein transport; LOCATED IN: endomembrane system, integral to membrane, endoplasmic reticulum; EXPRESSED IN: 23 plant structures; EXPRESSED DURING: 13 growth stages; CONTAINS InterPro DOMAIN/s: B-cell receptor-associated 31-like (InterPro:IPR008417); BEST Arabidopsis thaliana protein match is: unknown protein (TAIR:AT3G03160.1…	12.2398	11.9976	12.1187	0.171233
264984_at	AT1G27000	Protein of unknown function (DUF1664)	12.1257	12.1108	12.1183	0.0105359
253898_s_at	AT5G54810;AT4G27070	[AT5G54810, tryptophan synthase beta-subunit 1];[AT4G27070, tryptophan synthase beta-subunit 2]	11.9732	12.2606	12.1169	0.203251
262685_at	AT1G76010	Alba DNA/RNA-binding protein	12.2231	12.0036	12.1134	0.155203
246480_at	AT5G16070	TCP-1/cpn60 chaperonin family protein	12.1121	12.1119	12.112	0.00013435
262476_at	AT1G50370	Calcineurin-like metallo-phosphoesterase superfamily protein	12.1776	12.0457	12.1116	0.0933027
257125_at	AT3G20050	T-complex protein 1 alpha subunit	12.2197	12.002	12.1109	0.153987
247450_at	AT5G62350	Plant invertase/pectin methylesterase inhibitor superfamily protein	12.2687	11.952	12.1104	0.223969
248820_at	AT5G47060	Protein of unknown function (DUF581)	11.9029	12.312	12.1075	0.289249
252479_at	AT3G46560	Tim10/DDP family zinc finger protein	12.0495	12.1631	12.1063	0.0803061
256524_at	AT1G66200	glutamine synthase clone F11	12.0677	12.1442	12.1059	0.0540654
254372_at	AT4G21620	glycine-rich protein	12.0854	12.1262	12.1058	0.02885
254270_at	AT4G23100	glutamate-cysteine ligase	11.9529	12.2562	12.1045	0.214444
261858_at	AT1G50570	Calcium-dependent lipid-binding (CaLB domain) family protein	12.0633	12.1456	12.1044	0.058202
265594_at	AT2G20060	Ribosomal protein L4/L1 family	12.2752	11.932	12.1036	0.242644
245668_at	AT1G28330	dormancy-associated protein-like 1	12.2466	11.9574	12.102	0.204467
254980_at	AT4G10450	Ribosomal protein L6 family	12.0626	12.1351	12.0989	0.051244
245512_at	AT4G15770	RNA binding	12.2648	11.9302	12.0975	0.236598
265187_at	AT1G23490	ADP-ribosylation factor 1	12.0105	12.1845	12.0975	0.123044
266206_at	AT2G27730	copper ion binding	12.1231	12.067	12.0951	0.0397111
255505_at	AT4G02080	secretion-associated RAS super family 2	12.0027	12.1857	12.0942	0.129372
252956_at	AT4G38580	farnesylated protein 6	12.312	11.8758	12.0939	0.308405
250526_at	AT5G08570	Pyruvate kinase family protein	12.1593	12.0275	12.0934	0.0931825
254742_at	AT4G13430	isopropyl malate isomerase large subunit 1	12.0824	12.104	12.0932	0.0152947
254759_at	AT4G13180	NAD(P)-binding Rossmann-fold superfamily protein	12.2757	11.9103	12.093	0.258363
255830_at	AT2G33340	MOS4-associated complex 3B	12.0515	12.1298	12.0906	0.0553523
262258_at	AT1G53850	20S proteasome alpha subunit E1	12.1724	12.0087	12.0906	0.115739
258811_at	AT3G03990	alpha/beta-Hydrolases superfamily protein	12.0759	12.1021	12.089	0.018505
250184_at	AT5G14240	Thioredoxin superfamily protein	11.9447	12.2278	12.0862	0.20014
249525_at	AT5G38660;AT5G38650	[AT5G38660, acclimation of photosynthesis to environment];[AT5G38650, Proteasome maturation factor UMP1]	12.1371	12.0254	12.0813	0.0790263
251733_at	AT3G56240	copper chaperone	12.1675	11.9935	12.0805	0.123065
267338_at	AT2G39990	eukaryotic translation initiation factor 2	12.0656	12.0904	12.078	0.0175787
258599_at	AT3G04520	threonine aldolase 2	12.0579	12.0956	12.0768	0.0266933
264188_at	AT1G54690	gamma histone variant H2AX	12.1492	11.9923	12.0707	0.110959
250580_at	AT5G07440	glutamate dehydrogenase 2	12.0089	12.1307	12.0698	0.0860832
252326_at	AT3G48680	gamma carbonic anhydrase-like 2	12.1457	11.9893	12.0675	0.110563
260587_at	AT1G53210	sodium/calcium exchanger family protein / calcium-binding EF hand family protein	12.059	12.0713	12.0651	0.0086762
254958_at	AT4G11010	nucleoside diphosphate kinase 3	11.9886	12.127	12.0578	0.0978636
245391_at	AT4G16520	Ubiquitin-like superfamily protein	11.9888	12.1246	12.0567	0.0959756
246228_at	AT4G36430	Peroxidase superfamily protein	12.1483	11.9568	12.0525	0.135397
253462_at	AT4G32150	vesicle-associated membrane protein 711	12.0518	12.046	12.0489	0.00415072
264302_at	AT1G78900	vacuolar ATP synthase subunit A	12.0708	12.0191	12.0449	0.0365716
249582_at	AT5G37780	calmodulin 1	11.9957	12.0899	12.0428	0.066659
245323_at	AT4G16500	Cystatin/monellin superfamily protein	12.1048	11.9802	12.0425	0.0881338
246184_at	AT5G20950	Glycosyl hydrolase family protein	12.2605	11.8165	12.0385	0.313934
246035_at	AT5G08300	Succinyl-CoA ligase, alpha subunit	12.1205	11.955	12.0377	0.117076
264317_at	AT1G70310	spermidine synthase 2	12.0068	12.064	12.0354	0.0404112
265001_at	AT1G67350	unknown protein; Has 2 Blast hits to 2 proteins in 1 species: Archae - 0; Bacteria - 0; Metazoa - 0; Fungi - 0; Plants - 2; Viruses - 0; Other Eukaryotes - 0 (source: NCBI BLink).	12.0787	11.9864	12.0325	0.0652518
267400_at	AT2G26240	Transmembrane proteins 14C	12.2093	11.8546	12.0319	0.250804
250749_at	AT5G05780	RP non-ATPase subunit 8A	12.1078	11.9531	12.0305	0.109418
246290_at	AT3G56800	calmodulin 3	12.1006	11.9595	12.03	0.0997586
265661_at	AT2G24360	Protein kinase superfamily protein	12.1899	11.8684	12.0292	0.227307
259366_at	AT1G13280	allene oxide cyclase 4	12.0597	11.9941	12.0269	0.0463791
262118_at	AT1G02850	beta glucosidase 11	11.9404	12.1045	12.0224	0.11598
254083_at	AT4G24920	secE/sec61-gamma protein transport protein	11.7557	12.2862	12.021	0.375092
263743_at	AT2G21390	Coatomer, alpha subunit	12.0759	11.9627	12.0193	0.079995
246831_at	AT5G26340	Major facilitator superfamily protein	11.9429	12.095	12.019	0.107565
250384_at	AT5G11500	unknown protein; CONTAINS InterPro DOMAIN/s: Protein of unknown function DUF814 (InterPro:IPR008532); Has 1807 Blast hits to 1807 proteins in 277 species: Archae - 0; Bacteria - 0; Metazoa - 736; Fungi - 347; Plants - 385; Viruses - 0; Other Eukaryotes - 339 (source: NCBI BLink).	11.9254	12.1095	12.0175	0.130178
263517_at	AT2G21620	Adenine nucleotide alpha hydrolases-like superfamily protein	11.9512	12.0834	12.0173	0.0934512
245324_at	AT4G17260	Lactate/malate dehydrogenase family protein	12.2534	11.7809	12.0172	0.334143
266312_at	AT2G27020	20S proteasome alpha subunit G1	12.1429	11.8884	12.0156	0.179952
247058_at	AT5G66680	dolichyl-diphosphooligosaccharide-protein glycosyltransferase 48kDa subunit family protein	12.0711	11.9591	12.0151	0.0792455
267293_at	AT2G23810	tetraspanin8	12.0018	12.0282	12.015	0.0186605
262038_at	AT1G35580	cytosolic invertase 1	11.9811	12.0458	12.0135	0.0457498
262343_at	AT1G64040	type one serine/threonine protein phosphatase 3	12.1138	11.9067	12.0102	0.146442
259440_at	AT1G01550	Protein of unknown function (DUF793)	12.0851	11.9332	12.0091	0.107395
247328_at	AT5G64130	cAMP-regulated phosphoprotein 19-related protein	11.9946	12.0225	12.0085	0.0197778
265377_at	AT2G05790	O-Glycosyl hydrolases family 17 protein	11.94	12.0768	12.0084	0.0967181
245173_at	AT2G47520	Integrase-type DNA-binding superfamily protein	11.9957	12.0193	12.0075	0.0166453
258155_at	AT3G18130	receptor for activated C kinase 1C	12.2135	11.8015	12.0075	0.291363
249796_at	AT5G23540	Mov34/MPN/PAD-1 family protein	12.0853	11.9293	12.0073	0.110337
248682_at	AT5G48810	cytochrome B5 isoform D	12.0468	11.9576	12.0022	0.0630881
261221_at	AT1G19960	BEST Arabidopsis thaliana protein match is: transmembrane receptors (TAIR:AT2G32140.1); Has 41 Blast hits to 41 proteins in 17 species: Archae - 0; Bacteria - 2; Metazoa - 23; Fungi - 0; Plants - 11; Viruses - 0; Other Eukaryotes - 5 (source: NCBI BLink).	12.0686	11.9321	12.0003	0.096513
256674_at	AT3G52360	unknown protein; FUNCTIONS IN: molecular_function unknown; INVOLVED IN: response to karrikin; LOCATED IN: endomembrane system; EXPRESSED IN: 23 plant structures; EXPRESSED DURING: 14 growth stages; BEST Arabidopsis thaliana protein match is: unknown protein (TAIR:AT2G35850.1); Has 34 Blast hits to 34 proteins in 10 species: Archae - 0; Bacteria - 0; Metazoa - 0; Fungi - 0; Plants - 34; Viruses - …	12.0146	11.9856	12.0001	0.0204495
258846_at	AT3G03070	NADH-ubiquinone oxidoreductase-related	12.1797	11.8152	11.9975	0.257719
247011_at	AT5G67590	NADH-ubiquinone oxidoreductase-related	12.0907	11.9037	11.9972	0.132187
266752_at	AT2G47000	ATP binding cassette subfamily B4	11.9525	12.0401	11.9963	0.061985
263810_at	AT2G04520	Nucleic acid-binding, OB-fold-like protein	11.884	12.108	11.996	0.158378
245278_at	AT4G17730	syntaxin of plants 23	11.9228	12.0669	11.9948	0.101951
253138_at	AT4G35490	mitochondrial ribosomal protein L11	12.1266	11.8587	11.9926	0.189441
255498_at	AT4G02620	vacuolar ATPase subunit F family protein	12.0712	11.9132	11.9922	0.111716
248162_at	AT5G54500	flavodoxin-like quinone reductase 1	11.765	12.2191	11.992	0.321083
258995_at	AT3G01790	Ribosomal protein L13 family protein	11.9441	12.0395	11.9918	0.0674792
251242_at	AT3G61860	RNA-binding (RRM/RBD/RNP motifs) family protein	11.9078	12.0742	11.991	0.11767
250929_at	AT5G03290	isocitrate dehydrogenase V	12.012	11.9575	11.9848	0.038502
245289_at	AT4G15470	Bax inhibitor-1 family protein	12.0179	11.9466	11.9823	0.0504096
261639_at	AT1G50010	tubulin alpha-2 chain	12.0259	11.9381	11.982	0.0620698
266705_at	AT2G19750	Ribosomal protein S30 family protein	11.9442	12.0191	11.9817	0.0529411
246546_at	AT5G15090	voltage dependent anion channel 3	12.0409	11.9194	11.9802	0.0858923
262110_at	AT1G02840	RNA-binding (RRM/RBD/RNP motifs) family protein	12.0212	11.931	11.9761	0.063781
251738_at	AT3G56150	eukaryotic translation initiation factor 3C	12.02	11.9317	11.9759	0.0624729
248103_at	AT5G55160	small ubiquitin-like modifier 2	12.0544	11.8965	11.9755	0.111702
249385_at	AT5G39950	thioredoxin 2	12.0192	11.9308	11.975	0.0624729
258735_at	AT3G05880	Low temperature and salt responsive protein family	11.6871	12.2619	11.9745	0.406438
259069_at	AT3G11710	lysyl-tRNA synthetase 1	11.9584	11.9898	11.9741	0.0221961
249033_at	AT5G44920	Toll-Interleukin-Resistance (TIR) domain family protein	12.0111	11.9356	11.9733	0.0533724
258410_at	AT3G16780	Ribosomal protein L19e family protein	12.0388	11.9041	11.9715	0.095219
265948_at	AT2G19590	ACC oxidase 1	12.0206	11.9211	11.9708	0.0703925
266556_at	AT2G46230	PIN domain-like family protein	12.1447	11.796	11.9703	0.24654
246627_s_at	AT2G45300;AT1G48860	[AT2G45300, RNA 3'-terminal phosphate cyclase/enolpyruvate transferase, alpha/beta];[AT1G48860, RNA 3'-terminal phosphate cyclase/enolpyruvate transferase, alpha/beta]	11.987	11.9487	11.9678	0.0270398
260604_at	AT1G55840	Sec14p-like phosphatidylinositol transfer family protein	11.7946	12.1394	11.967	0.243796
249040_at	AT5G44320	Eukaryotic translation initiation factor 3 subunit 7 (eIF-3)	12.1991	11.7334	11.9663	0.329328
257679_at	AT3G20470	glycine-rich protein 5	12.3008	11.6281	11.9645	0.475657
252845_at	AT3G42050	vacuolar ATP synthase subunit H family protein	11.9885	11.9386	11.9636	0.0352776
265172_at	AT1G23820	spermidine synthase 1	11.9602	11.9637	11.9619	0.00252437
246958_at	AT5G24690	Protein of unknown function (DUF3411)	12.1131	11.8061	11.9596	0.217075
250033_at	AT5G18110	novel cap-binding protein	11.9686	11.948	11.9583	0.0146088
253377_at	AT4G33300	ADR1-like 1	12.0313	11.8789	11.9551	0.107798
253730_at	AT4G29480	Mitochondrial ATP synthase subunit G protein	11.957	11.9528	11.9549	0.00294156
252321_at	AT3G48510	unknown protein; BEST Arabidopsis thaliana protein match is: unknown protein (TAIR:AT5G63350.1); Has 98 Blast hits to 98 proteins in 11 species: Archae - 0; Bacteria - 0; Metazoa - 0; Fungi - 0; Plants - 98; Viruses - 0; Other Eukaryotes - 0 (source: NCBI BLink).	12.2488	11.6603	11.9546	0.416154
260101_at	AT1G73260	kunitz trypsin inhibitor 1	11.6294	12.27	11.9497	0.452944
255474_at	AT4G02480	AAA-type ATPase family protein	11.8802	12.0097	11.945	0.0916057
257192_at	AT3G13200	Cwf15 / Cwc15 cell cycle control family protein	11.9691	11.9176	11.9433	0.0364584
250827_at	AT5G05170	Cellulose synthase family protein	11.8686	12.0151	11.9418	0.103626
267233_s_at	AT2G43910;AT2G43920	[AT2G43910, HARMLESS TO OZONE LAYER 1];[AT2G43920, S-adenosyl-L-methionine-dependent methyltransferases superfamily protein]	11.9011	11.9812	11.9411	0.0566463
264439_at	AT1G27450	adenine phosphoribosyl transferase 1	12.02	11.862	11.941	0.111716
257252_at	AT3G24170	glutathione-disulfide reductase	11.844	12.0338	11.9389	0.134209
262497_at	AT1G21720	proteasome beta subunit C1	12.1297	11.7449	11.9373	0.272109
247280_at	AT5G64260	EXORDIUM like 2	12.1625	11.7075	11.935	0.321741
265026_at	AT1G24360	NAD(P)-binding Rossmann-fold superfamily protein	12.2142	11.6528	11.9335	0.396956
245686_at	AT5G22060	DNAJ homologue 2	11.9731	11.8898	11.9315	0.0589091
266980_at	AT2G39390	Ribosomal L29 family protein	11.859	12.0002	11.9296	0.099794
248369_at	AT5G52040	RNA-binding (RRM/RBD/RNP motifs) family protein	12.0968	11.7604	11.9286	0.237906
264668_at	AT1G09780	Phosphoglycerate mutase, 2,3-bisphosphoglycerate-independent	12.0675	11.7879	11.9277	0.197686
257674_at	AT3G20390	endoribonuclease L-PSP family protein	11.8663	11.9851	11.9257	0.0840043
261537_at	AT1G01800	NAD(P)-binding Rossmann-fold superfamily protein	12.0841	11.7665	11.9253	0.224612
253625_at	AT4G30600	signal recognition particle receptor alpha subunit family protein	11.8976	11.951	11.9243	0.0377736
267573_at	AT2G30670	NAD(P)-binding Rossmann-fold superfamily protein	12.0374	11.8103	11.9239	0.16057
265043_at	AT1G03900	non-intrinsic ABC protein 4	11.9955	11.8496	11.9226	0.103209
265883_at	AT2G42310	unknown protein; BEST Arabidopsis thaliana protein match is: unknown protein (TAIR:AT3G57785.1); Has 115 Blast hits to 115 proteins in 48 species: Archae - 0; Bacteria - 0; Metazoa - 4; Fungi - 44; Plants - 67; Viruses - 0; Other Eukaryotes - 0 (source: NCBI BLink).	11.9705	11.8741	11.9223	0.068151
252080_at	AT3G51670	SEC14 cytosolic factor family protein / phosphoglyceride transfer family protein	11.9244	11.9077	11.9161	0.0118016
246621_at	AT5G36230	ARM repeat superfamily protein	11.9544	11.8777	11.916	0.0542422
258489_at	AT3G02520	general regulatory factor 7	11.9575	11.8739	11.9157	0.0591212
266588_at	AT2G14890	arabinogalactan protein 9	11.994	11.8363	11.9152	0.111553
247840_at	AT5G58020	unknown protein; CONTAINS InterPro DOMAIN/s: Protein of unknown function DUF602 (InterPro:IPR006735); Has 385 Blast hits to 385 proteins in 189 species: Archae - 0; Bacteria - 0; Metazoa - 153; Fungi - 117; Plants - 50; Viruses - 0; Other Eukaryotes - 65 (source: NCBI BLink).	11.9753	11.8534	11.9143	0.0861822
261727_at	AT1G76090	sterol methyltransferase 3	12.0628	11.763	11.9129	0.212005
266238_at	AT2G29400	type one protein phosphatase 1	11.9858	11.839	11.9124	0.10386
262790_at	AT1G10840	translation initiation factor 3 subunit H1	12.0211	11.8005	11.9108	0.155988
263224_at	AT1G30580	GTP binding	12.0687	11.7514	11.91	0.224344
245373_s_at	AT4G14716;AT4G14710	[AT4G14716, acireductone dioxygenase 1];[AT4G14710, RmlC-like cupins superfamily protein]	11.8192	11.993	11.9061	0.122895
258875_at	AT3G03160	FUNCTIONS IN: molecular_function unknown; INVOLVED IN: intracellular protein transport; LOCATED IN: endomembrane system, integral to membrane, endoplasmic reticulum; EXPRESSED IN: 23 plant structures; EXPRESSED DURING: 15 growth stages; CONTAINS InterPro DOMAIN/s: B-cell receptor-associated 31-like (InterPro:IPR008417); BEST Arabidopsis thaliana protein match is: unknown protein (TAIR:AT5G17190.1…	12.1926	11.6179	11.9052	0.406353
261792_at	AT1G15950	cinnamoyl coa reductase 1	12.0011	11.8064	11.9037	0.137702
246133_at	AT5G20960	aldehyde oxidase 1	11.5717	12.2315	11.9016	0.466521
248288_at	AT5G52840	NADH-ubiquinone oxidoreductase-related	12.026	11.7773	11.9016	0.175886
260668_at	AT1G19530	unknown protein; FUNCTIONS IN: molecular_function unknown; INVOLVED IN: N-terminal protein myristoylation, anaerobic respiration; LOCATED IN: cellular_component unknown; EXPRESSED IN: leaf apex, inflorescence meristem, hypocotyl, root, flower; EXPRESSED DURING: petal differentiation and expansion stage; Has 47 Blast hits to 47 proteins in 13 species: Archae - 0; Bacteria - 0; Metazoa - 0; Fungi -…	11.814	11.9874	11.9007	0.122605
252368_at	AT3G48520	cytochrome P450, family 94, subfamily B, polypeptide 3	12.0768	11.723	11.8999	0.250189
253470_s_at	AT4G32210;AT5G09600	[AT4G32210, succinate dehydrogenase 3-2];[AT5G09600, succinate dehydrogenase 3-1]	11.839	11.9578	11.8984	0.0839901
260557_at	AT2G43610	Chitinase family protein	12.0281	11.7685	11.8983	0.183558
256224_at	AT1G56330	secretion-associated RAS 1B	11.968	11.8274	11.8977	0.0993697
253694_at	AT4G29735	unknown protein; FUNCTIONS IN: molecular_function unknown; INVOLVED IN: biological_process unknown; LOCATED IN: endomembrane system; EXPRESSED IN: 23 plant structures; EXPRESSED DURING: 15 growth stages; CONTAINS InterPro DOMAIN/s: Uncharacterised protein family UPF0197 (InterPro:IPR007915); Has 30201 Blast hits to 17322 proteins in 780 species: Archae - 12; Bacteria - 1396; Metazoa - 17338; Fung…	11.7604	12.0346	11.8975	0.193882
247625_at	AT5G60200	TARGET OF MONOPTEROS 6	12.0901	11.7028	11.8965	0.273834
252166_at	AT3G50500	SNF1-related protein kinase 2.2	11.9206	11.8697	11.8951	0.0360129
256988_s_at	AT3G28715;AT3G28710	[AT3G28715, ATPase, V0/A0 complex, subunit C/D];[AT3G28710, ATPase, V0/A0 complex, subunit C/D]	11.8975	11.8867	11.8921	0.00762261
249112_at	AT5G43780	Pseudouridine synthase/archaeosine transglycosylase-like family protein	11.946	11.8315	11.8888	0.0810132
246089_at	AT5G20570	RING-box 1	11.8457	11.9304	11.8881	0.0598849
253755_at	AT4G29040	regulatory particle AAA-ATPase 2A	12.0032	11.7706	11.8869	0.164459
256342_at	AT1G72020	unknown protein; Has 52 Blast hits to 52 proteins in 18 species: Archae - 0; Bacteria - 0; Metazoa - 0; Fungi - 0; Plants - 52; Viruses - 0; Other Eukaryotes - 0 (source: NCBI BLink).	11.9878	11.7842	11.886	0.143981
264904_s_at	AT4G35460;AT2G17420	[AT4G35460, NADPH-dependent thioredoxin reductase B];[AT2G17420, NADPH-dependent thioredoxin reductase A]	11.9333	11.8372	11.8852	0.0679671
256216_at	AT1G56340	calreticulin 1a	11.7252	12.0433	11.8843	0.224945
257177_at	AT3G23490	cyanase	11.7494	12.0162	11.8828	0.188628
260391_at	AT1G74020	strictosidine synthase 2	12.1006	11.6631	11.8819	0.309331
258102_at	AT3G23600	alpha/beta-Hydrolases superfamily protein	11.7452	12.0135	11.8793	0.189724
250819_at	AT5G05100	Single-stranded nucleic acid binding R3H protein	11.932	11.8245	11.8783	0.0760281
259675_at	AT1G77710	CONTAINS InterPro DOMAIN/s: Ubiquitin-like, Ufm1 (InterPro:IPR005375); Has 244 Blast hits to 244 proteins in 106 species: Archae - 0; Bacteria - 0; Metazoa - 149; Fungi - 0; Plants - 47; Viruses - 0; Other Eukaryotes - 48 (source: NCBI BLink).	11.7638	11.987	11.8754	0.157862
260295_at	AT1G63770	Peptidase M1 family protein	11.9194	11.8298	11.8746	0.063378
254086_at	AT4G24820	26S proteasome, regulatory subunit Rpn7;Proteasome component (PCI) domain	11.7784	11.9692	11.8738	0.134916
263824_at	AT2G40360	Transducin/WD40 repeat-like superfamily protein	11.7065	12.0409	11.8737	0.236435
266579_at	AT2G23930	probable small nuclear ribonucleoprotein G	11.649	12.0983	11.8737	0.317696
251776_at	AT3G55620	Translation initiation factor IF6	12.1097	11.6362	11.8729	0.334773
256628_at	AT3G20000	translocase of the outer mitochondrial membrane 40	11.9816	11.7632	11.8724	0.154446
250234_at	AT5G13420	Aldolase-type TIM barrel family protein	12.0226	11.7206	11.8716	0.213532
253100_at	AT4G37400	cytochrome P450, family 81, subfamily F, polypeptide 3	12.0529	11.6892	11.8711	0.257161
255788_at	AT2G33310	auxin-induced protein 13	11.8762	11.8648	11.8705	0.00808223
263160_at	AT1G54080	oligouridylate-binding protein 1A	11.8719	11.8691	11.8705	0.00197283
266215_at	AT2G06850	xyloglucan endotransglucosylase/hydrolase 4	12.1686	11.5684	11.8685	0.424391
249228_at	AT5G42190	E3 ubiquitin ligase SCF complex subunit SKP1/ASK1 family protein	11.8112	11.9246	11.8679	0.0802283
260813_at	AT1G43700	VIRE2-interacting protein 1	11.877	11.8576	11.8673	0.0137249
263845_at	AT2G37040	PHE ammonia lyase 1	11.6368	12.0967	11.8667	0.325177
256776_at	AT3G13772	transmembrane nine 7	11.9328	11.799	11.8659	0.0946533
250800_at	AT5G05370	Cytochrome b-c1 complex, subunit 8 protein	11.7048	12.0244	11.8646	0.225998
252564_at	AT3G46010	actin depolymerizing factor 1	11.9451	11.7827	11.8639	0.114884
260785_at	AT1G06200	Peptidase S24/S26A/S26B/S26C family protein	11.8756	11.8446	11.8601	0.021892
246922_at	AT5G25110	CBL-interacting protein kinase 25	11.8005	11.9192	11.8598	0.0839477
262749_at	AT1G28580	GDSL-like Lipase/Acylhydrolase superfamily protein	11.751	11.9684	11.8597	0.153732
265478_at	AT2G15890	maternal effect embryo arrest 14	11.7271	11.99	11.8585	0.185941
246702_at	AT5G28050	Cytidine/deoxycytidylate deaminase family protein	11.8164	11.8997	11.858	0.0589232
262820_at	AT1G11680	CYTOCHROME P450 51G1	12.0025	11.7077	11.8551	0.208413
256439_at	AT3G10920	manganese superoxide dismutase 1	11.8338	11.8758	11.8548	0.029649
249711_at	AT5G35680	Nucleic acid-binding, OB-fold-like protein	11.4778	12.2292	11.8535	0.531271
264005_at	AT2G22470	arabinogalactan protein 2	11.8796	11.8258	11.8527	0.0380565
264486_at	AT1G77180	chromatin protein family	11.8126	11.8926	11.8526	0.0565332
264655_at	AT1G09070	soybean gene regulated by cold-2	11.9058	11.7938	11.8498	0.0792313
262684_s_at	AT1G20260;AT1G76030	[AT1G20260, ATPase, V1 complex, subunit B protein];[AT1G76030, ATPase, V1 complex, subunit B protein]	11.7255	11.9731	11.8493	0.175044
247847_at	AT5G58110	chaperone binding;ATPase activators	11.8202	11.8741	11.8472	0.0381272
264398_at	AT1G61730	DNA-binding storekeeper protein-related transcriptional regulator	11.8732	11.8189	11.8461	0.0383676
255442_at	AT4G02580	NADH-ubiquinone oxidoreductase 24 kDa subunit, putative	11.9356	11.7557	11.8456	0.127187
258455_at	AT3G22440	FRIGIDA-like protein	11.9287	11.7559	11.8423	0.122139
AFFX-r2-Ec-bioD-3_at	no_match	no_match	11.43	12.249	11.8395	0.579113
249512_at	AT5G38470	Rad23 UV excision repair protein family	11.9676	11.7088	11.8382	0.182999
251124_s_at	AT5G01050;AT5G01040	[AT5G01050, Laccase/Diphenol oxidase family protein];[AT5G01040, laccase 8]	11.8622	11.8124	11.8373	0.0352634
246421_at	AT5G16880	Target of Myb protein 1	11.6835	11.9872	11.8353	0.214755
262709_at	AT1G16240	syntaxin of plants 51	11.9019	11.7682	11.8351	0.094526
265319_at	AT2G22670	indoleacetic acid-induced protein 8	11.9284	11.7331	11.8307	0.138133
252955_at	AT4G38630	regulatory particle non-ATPase 10	11.9984	11.6618	11.8301	0.238005
251847_at	AT3G54640	tryptophan synthase alpha chain	11.745	11.9124	11.8287	0.118363
247006_at	AT5G67490	unknown protein; CONTAINS InterPro DOMAIN/s: Protein of unknown function DUF1674 (InterPro:IPR012875); Has 30201 Blast hits to 17322 proteins in 780 species: Archae - 12; Bacteria - 1396; Metazoa - 17338; Fungi - 3422; Plants - 5037; Viruses - 0; Other Eukaryotes - 2996 (source: NCBI BLink).	11.9458	11.7092	11.8275	0.167245
248480_at	AT5G50920	CLPC homologue 1	11.528	12.1226	11.8253	0.420502
259354_at	AT3G05220	Heavy metal transport/detoxification superfamily protein	11.7954	11.845	11.8202	0.0351079
247494_at	AT5G61790	calnexin 1	11.9645	11.6708	11.8177	0.207614
266557_at	AT2G46080	CONTAINS InterPro DOMAIN/s: Protein BYPASS related (InterPro:IPR008511); BEST Arabidopsis thaliana protein match is: Protein of unknown function (DUF793) (TAIR:AT1G01550.2); Has 153 Blast hits to 139 proteins in 20 species: Archae - 0; Bacteria - 2; Metazoa - 1; Fungi - 0; Plants - 150; Viruses - 0; Other Eukaryotes - 0 (source: NCBI BLink).	11.8673	11.7675	11.8174	0.0705339
253129_at	AT4G36020	cold shock domain protein 1	11.9287	11.7059	11.8173	0.157558
252993_at	AT4G38540	FAD/NAD(P)-binding oxidoreductase family protein	11.741	11.889	11.815	0.104616
251707_at	AT3G56490	HIS triad family protein 3	11.9792	11.6496	11.8144	0.233048
255020_at	no_match	no_match	11.8371	11.7882	11.8127	0.0345846
245791_at	AT1G32210	Defender against death (DAD family) protein	11.7208	11.9025	11.8117	0.128425
260482_at	AT1G10950	transmembrane nine 1	11.9349	11.6865	11.8107	0.175617
257218_at	AT3G15000	cobalt ion binding	12.137	11.4794	11.8082	0.464993
257684_s_at	AT3G13290;AT3G13300	[AT3G13290, varicose-related];[AT3G13300, Transducin/WD40 repeat-like superfamily protein]	11.8946	11.7177	11.8061	0.125045
265344_at	AT2G22660	Protein of unknown function (duplicated DUF1399)	11.8208	11.7913	11.8061	0.0208526
252293_at	AT3G48990	AMP-dependent synthetase and ligase family protein	11.7615	11.8455	11.8035	0.0594465
259626_at	AT1G42990	basic region/leucine zipper motif 60	11.5382	12.0676	11.8029	0.374321
245486_x_at	AT4G16240	unknown protein; Has 17010 Blast hits to 4557 proteins in 509 species: Archae - 32; Bacteria - 2889; Metazoa - 6537; Fungi - 648; Plants - 4769; Viruses - 447; Other Eukaryotes - 1688 (source: NCBI BLink).	12.1843	11.4157	11.8	0.543518
258373_at	AT3G14290	20S proteasome alpha subunit E2	11.8627	11.7371	11.7999	0.0888197
266036_s_at	AT2G05840;AT5G35590	[AT2G05840, 20S proteasome subunit PAA2];[AT5G35590, proteasome alpha subunit A1]	11.656	11.9421	11.7991	0.20231
262329_at	AT1G64090	Reticulan like protein B3	11.9161	11.679	11.7975	0.167669
249027_at	AT5G44790	copper-exporting ATPase / responsive-to-antagonist 1 / copper-transporting ATPase (RAN1)	11.6092	11.9808	11.795	0.262803
253526_at	AT4G31420	Zinc finger protein 622	11.9131	11.6752	11.7942	0.168263
264335_s_at	AT1G70320;AT1G55860	[AT1G70320, ubiquitin-protein ligase 2];[AT1G55860, ubiquitin-protein ligase 1]	11.6974	11.8897	11.7936	0.135962
254763_at	AT4G13170	Ribosomal protein L13 family protein	11.7562	11.8301	11.7932	0.0522905
247060_at	AT5G66760	succinate dehydrogenase 1-1	11.7332	11.8508	11.792	0.0831275
251984_at	AT3G53260	phenylalanine ammonia-lyase 2	11.7799	11.7952	11.7875	0.0108329
255441_at	AT4G02570	cullin 1	11.6543	11.9148	11.7845	0.184244
254951_at	AT4G10840	Tetratricopeptide repeat (TPR)-like superfamily protein	11.8052	11.7638	11.7845	0.0292813
266718_at	AT2G46800	zinc transporter of Arabidopsis thaliana	11.8173	11.7503	11.7838	0.0473762
251740_at	AT3G56070	rotamase cyclophilin 2	11.9123	11.6513	11.7818	0.184576
256186_at	AT1G51680	4-coumarate:CoA ligase 1	11.8029	11.756	11.7794	0.0331421
248155_at	AT5G54390	HAL2-like	11.5754	11.982	11.7787	0.287538
249988_at	AT5G18310	unknown protein; FUNCTIONS IN: molecular_function unknown; INVOLVED IN: biological_process unknown; LOCATED IN: plasma membrane; EXPRESSED IN: 22 plant structures; EXPRESSED DURING: 13 growth stages; BEST Arabidopsis thaliana protein match is: unknown protein (TAIR:AT5G48500.1); Has 30201 Blast hits to 17322 proteins in 780 species: Archae - 12; Bacteria - 1396; Metazoa - 17338; Fungi - 3422; Pla…	11.7267	11.8276	11.7772	0.07134
264789_at	AT2G17870	cold shock domain protein 3	12.0963	11.4576	11.777	0.451629
261709_at	AT1G32790	CTC-interacting domain 11	11.8926	11.6587	11.7756	0.165392
253593_at	AT4G30760	Putative endonuclease or glycosyl hydrolase	11.8604	11.6788	11.7696	0.128453
251729_at	AT3G56310	Melibiase family protein	11.7629	11.7761	11.7695	0.00930553
254073_at	AT4G25500	arginine/serine-rich splicing factor 35	11.8068	11.7305	11.7687	0.0539735
261210_at	AT1G12840	vacuolar ATP synthase subunit C (VATC) / V-ATPase C subunit / vacuolar proton pump C subunit (DET3)	11.8341	11.7019	11.768	0.0934866
262298_at	AT1G27530	CONTAINS InterPro DOMAIN/s: Ubiquitin-conjugating enzyme/RWD-like (InterPro:IPR016135), Ubiquitin-fold modifier-conjugating enzyme 1 (InterPro:IPR014806); Has 269 Blast hits to 269 proteins in 110 species: Archae - 0; Bacteria - 0; Metazoa - 175; Fungi - 0; Plants - 42; Viruses - 0; Other Eukaryotes - 52 (source: NCBI BLink).	11.814	11.7212	11.7676	0.0656478
249753_at	AT5G24610	unknown protein; BEST Arabidopsis thaliana protein match is: unknown protein (TAIR:AT3G49550.1); Has 1807 Blast hits to 1807 proteins in 277 species: Archae - 0; Bacteria - 0; Metazoa - 736; Fungi - 347; Plants - 385; Viruses - 0; Other Eukaryotes - 339 (source: NCBI BLink).	11.9168	11.6179	11.7674	0.211354
260508_at	AT1G47260	gamma carbonic anhydrase 2	11.7387	11.7931	11.7659	0.0384949
246090_at	AT5G20520	alpha/beta-Hydrolases superfamily protein	11.7885	11.7431	11.7658	0.0321239
265858_at	AT2G01720	Ribophorin I	11.8381	11.6893	11.7637	0.105203
261314_at	AT1G52980	GTP-binding family protein	11.7632	11.7637	11.7635	0.00033234
250229_at	AT5G13850	nascent polypeptide-associated complex subunit alpha-like protein 3	11.7848	11.7415	11.7632	0.0305753
246830_at	AT5G26360	TCP-1/cpn60 chaperonin family protein	11.7086	11.8119	11.7602	0.0730866
265940_at	AT2G19480	nucleosome assembly protein 1;2	11.6689	11.8515	11.7602	0.129167
255731_at	AT1G25490	ARM repeat superfamily protein	11.6768	11.8436	11.7602	0.117917
266451_at	AT2G43090	Aconitase/3-isopropylmalate dehydratase protein	11.742	11.7724	11.7572	0.0214678
254166_at	AT4G24190	Chaperone protein htpG family protein	11.7235	11.7904	11.7569	0.0473054
248349_at	AT5G52240	membrane steroid binding protein 1	11.6265	11.8836	11.755	0.181818
266700_at	AT2G19740	Ribosomal protein L31e family protein	11.6152	11.8899	11.7526	0.194256
261130_at	AT1G04870	protein arginine methyltransferase 10	11.8498	11.654	11.7519	0.138487
263866_at	AT2G36950	Heavy metal transport/detoxification superfamily protein	11.6806	11.8193	11.75	0.0980899
251705_at	AT3G56400	WRKY DNA-binding protein 70	11.6899	11.8057	11.7478	0.08189
254376_at	AT4G21790	tobamovirus multiplication 1	11.6127	11.8794	11.746	0.188564
252713_at	AT3G43810	calmodulin 7	11.7813	11.7103	11.7458	0.0502117
267214_at	AT2G43970	RNA-binding protein	11.6025	11.8889	11.7457	0.202522
245905_at	AT5G11090	serine-rich protein-related	11.7778	11.7119	11.7449	0.0466196
263901_at	AT2G36320	A20/AN1-like zinc finger family protein	11.6425	11.8438	11.7431	0.142362
263267_at	AT2G16510	ATPase, F0/V0 complex, subunit C protein	11.756	11.7267	11.7414	0.0207465
261129_at	AT1G04820	tubulin alpha-4 chain	11.8048	11.6771	11.741	0.0902339
259378_at	AT3G16310	mitotic phosphoprotein N' end (MPPN) family protein	11.8567	11.625	11.7409	0.163837
267239_at	AT2G02510	NADH dehydrogenase (ubiquinone)s	11.6502	11.8303	11.7402	0.127414
247271_at	AT5G64270	splicing factor, putative	11.9316	11.5486	11.7401	0.270815
260635_at	AT1G62422	unknown protein; EXPRESSED IN: 22 plant structures; EXPRESSED DURING: 13 growth stages; BEST Arabidopsis thaliana protein match is: unknown protein (TAIR:AT1G12020.1); Has 87 Blast hits to 86 proteins in 14 species: Archae - 0; Bacteria - 0; Metazoa - 0; Fungi - 0; Plants - 87; Viruses - 0; Other Eukaryotes - 0 (source: NCBI BLink).	11.949	11.5311	11.7401	0.2955
258257_at	AT3G26770	NAD(P)-binding Rossmann-fold superfamily protein	11.7954	11.6834	11.7394	0.0791818
250456_at	AT5G09900	26S proteasome regulatory subunit, putative (RPN5)	11.8436	11.6344	11.739	0.147898
260258_at	AT1G74270	Ribosomal protein L35Ae family protein	11.6538	11.8239	11.7388	0.120236
259403_at	AT1G17745	D-3-phosphoglycerate dehydrogenase	11.8847	11.5915	11.7381	0.20731
264956_at	AT1G76990	ACT domain repeat 3	11.8321	11.6347	11.7334	0.139618
262939_s_at	AT1G79530;AT1G16300	[AT1G79530, glyceraldehyde-3-phosphate dehydrogenase of plastid 1];[AT1G16300, glyceraldehyde-3-phosphate dehydrogenase of plastid 2]	11.6925	11.7736	11.7331	0.0573534
257798_at	AT3G15950	DNA topoisomerase-related	11.2293	12.2278	11.7286	0.706081
267312_at	AT2G34750	RNA polymerase I specific transcription initiation factor RRN3 protein	11.7591	11.6948	11.7269	0.0455165
247279_at	AT5G64310	arabinogalactan protein 1	12.0241	11.4248	11.7244	0.423776
257293_at	AT3G15580	Ubiquitin-like superfamily protein	11.6621	11.7862	11.7241	0.0877802
260055_at	AT1G78150	unknown protein; BEST Arabidopsis thaliana protein match is: unknown protein (TAIR:AT1G35780.1); Has 152 Blast hits to 146 proteins in 18 species: Archae - 0; Bacteria - 0; Metazoa - 1; Fungi - 2; Plants - 149; Viruses - 0; Other Eukaryotes - 0 (source: NCBI BLink).	11.7268	11.719	11.7229	0.00550129
262246_at	AT1G48410	Stabilizer of iron transporter SufD / Polynucleotidyl transferase	11.67	11.7733	11.7216	0.0730583
259616_at	AT1G47960	cell wall / vacuolar inhibitor of fructosidase 1	11.7991	11.6408	11.7199	0.111963
256825_at	AT3G22120	cell wall-plasma membrane linker protein	11.6919	11.7468	11.7194	0.0388272
264977_at	AT1G27090	glycine-rich protein	11.8278	11.6088	11.7183	0.154863
251924_at	AT3G53730	Histone superfamily protein	11.7994	11.6339	11.7166	0.117069
256300_at	AT1G69490	NAC-like, activated by AP3/PI	11.5144	11.9156	11.715	0.283705
250516_at	AT5G09620	Octicosapeptide/Phox/Bem1p family protein	11.6725	11.7564	11.7145	0.0593687
266884_at	AT2G44790	uclacyanin 2	11.6729	11.7526	11.7127	0.0563493
259983_at	AT1G76490	hydroxy methylglutaryl CoA reductase 1	11.7315	11.6917	11.7116	0.0281004
259123_at	AT3G02200	Proteasome component (PCI) domain protein	11.4585	11.9566	11.7076	0.352224
266822_at	AT2G44860	Ribosomal protein L24e family protein	11.4948	11.9169	11.7059	0.298456
247771_at	AT5G58590	RAN binding protein 1	11.6565	11.7488	11.7027	0.0652306
261023_at	AT1G12200	Flavin-binding monooxygenase family protein	11.7443	11.6594	11.7019	0.0600404
253915_at	AT4G27280	Calcium-binding EF-hand family protein	11.8367	11.5661	11.7014	0.19135
254828_at	AT4G12550	Auxin-Induced in Root cultures 1	11.6154	11.7867	11.7011	0.121156
264595_at	AT1G04750	vesicle-associated membrane protein 721	11.5431	11.8511	11.6971	0.217768
248474_at	AT5G50850	Transketolase family protein	11.6032	11.7903	11.6968	0.132293
259664_at	AT1G55330	arabinogalactan protein 21	11.8273	11.5654	11.6963	0.185205
246156_at	AT5G20090	Uncharacterised protein family (UPF0041)	11.8366	11.5559	11.6963	0.198499
255455_at	AT4G02930	GTP binding Elongation factor Tu family protein	11.774	11.6185	11.6962	0.109962
249627_at	AT5G37510	NADH-ubiquinone dehydrogenase, mitochondrial, putative	11.6724	11.7198	11.6961	0.0334956
256319_at	AT1G35910	Haloacid dehalogenase-like hydrolase (HAD) superfamily protein	11.6007	11.7891	11.6949	0.133191
261534_at	AT1G01820	peroxin 11c	11.7696	11.6194	11.6945	0.106186
267517_at	AT2G30520	Phototropic-responsive NPH3 family protein	11.4365	11.9508	11.6937	0.363693
254636_at	AT4G18700	CBL-interacting protein kinase 12	11.53	11.8545	11.6923	0.229442
266988_at	AT2G39310	jacalin-related lectin 22	11.6468	11.7347	11.6907	0.0621405
247653_at	AT5G59950	RNA-binding (RRM/RBD/RNP motifs) family protein	11.6246	11.749	11.6868	0.0879429
264967_at	AT1G67250	Proteasome maturation factor UMP1	11.8319	11.5365	11.6842	0.208858
256179_at	AT1G51710	ubiquitin-specific protease 6	11.6715	11.6927	11.6821	0.0149765
247651_at	AT5G59870	histone H2A 6	11.8986	11.4653	11.6819	0.306354
250609_at	AT5G07470	peptidemethionine sulfoxide reductase 3	11.7813	11.5823	11.6818	0.14075
261721_at	AT1G08480	unknown protein; FUNCTIONS IN: molecular_function unknown; INVOLVED IN: biological_process unknown; LOCATED IN: mitochondrion, plasma membrane, plastid, vacuole; EXPRESSED IN: 27 plant structures; EXPRESSED DURING: 15 growth stages; Has 39 Blast hits to 39 proteins in 13 species: Archae - 0; Bacteria - 0; Metazoa - 0; Fungi - 0; Plants - 39; Viruses - 0; Other Eukaryotes - 0 (source: NCBI BLink).	11.7816	11.582	11.6818	0.141181
263922_s_at	AT2G36580;AT3G52990	[AT2G36580, Pyruvate kinase family protein];[AT3G52990, Pyruvate kinase family protein]	11.5243	11.8348	11.6796	0.219557
250846_at	AT5G04590	sulfite reductase	11.67	11.6863	11.6782	0.0115683
264624_at	AT1G08930	Major facilitator superfamily protein	11.5548	11.799	11.6769	0.172697
248792_at	AT5G47200	RAB GTPase homolog 1A	11.5883	11.7621	11.6752	0.122931
258482_at	AT3G02530	TCP-1/cpn60 chaperonin family protein	11.7018	11.6463	11.674	0.0392869
260387_at	AT1G74100	sulfotransferase 16	11.5748	11.7733	11.674	0.140368
264446_at	AT1G27310	nuclear transport factor 2A	11.776	11.5689	11.6724	0.146449
265219_at	AT2G02050	NADH-ubiquinone oxidoreductase B18 subunit, putative	11.5005	11.8413	11.6709	0.241017
253484_at	AT4G31720	TBP-associated factor II 15	11.6945	11.6471	11.6708	0.0334886
263116_s_at	AT1G54590;AT1G03140	[AT1G54590, INVOLVED IN: RNA splicing; LOCATED IN: spliceosomal complex; CONTAINS InterPro DOMAIN/s: Prp18 (InterPro:IPR004098); BEST Arabidopsis thaliana protein match is: splicing factor Prp18 family protein (TAIR:AT1G03140.1); Has 388 Blast hits to 388 proteins in 196 species: Archae - 0; Bacteria - 0; Metazoa - 136; Fungi - 132; Plants - 48; Viruses - 0; Other Eukaryotes - 72 (source: NCBI BL…	11.6472	11.6942	11.6707	0.033234
267178_at	AT2G37750	unknown protein; Has 21 Blast hits to 21 proteins in 7 species: Archae - 0; Bacteria - 0; Metazoa - 0; Fungi - 0; Plants - 21; Viruses - 0; Other Eukaryotes - 0 (source: NCBI BLink).	11.6403	11.6985	11.6694	0.0411748
264508_at	AT1G09570	phytochrome A	11.6998	11.6385	11.6692	0.0433386
261418_at	AT1G07830	ribosomal protein L29 family protein	11.5717	11.7619	11.6668	0.134442
262590_at	AT1G15100	RING-H2 finger A2A	11.6176	11.7136	11.6656	0.0678469
264018_at	AT2G21170	triosephosphate isomerase	11.6965	11.6343	11.6654	0.0439325
259932_at	AT1G34370	C2H2 and C2HC zinc fingers superfamily protein	11.763	11.5673	11.6652	0.138381
250059_at	AT5G17820	Peroxidase superfamily protein	11.9168	11.4117	11.6643	0.357124
252024_at	AT3G52880	monodehydroascorbate reductase 1	11.5168	11.8108	11.6638	0.207939
252094_at	AT3G51260	20S proteasome alpha subunit PAD1	11.7249	11.6016	11.6633	0.0871651
250401_at	AT5G10780	CONTAINS InterPro DOMAIN/s: Uncharacterised conserved protein UCP017207, transmembrane protein 85 (InterPro:IPR016687), Protein of unknown function DUF1077 (InterPro:IPR009445); Has 30201 Blast hits to 17322 proteins in 780 species: Archae - 12; Bacteria - 1396; Metazoa - 17338; Fungi - 3422; Plants - 5037; Viruses - 0; Other Eukaryotes - 2996 (source: NCBI BLink).	11.7388	11.5867	11.6628	0.107579
261228_at	AT1G20050	C-8,7 sterol isomerase	11.6222	11.7032	11.6627	0.0572898
249229_at	AT5G42090	Lung seven transmembrane receptor family protein	11.7895	11.5319	11.6607	0.182179
245249_at	AT4G16760	acyl-CoA oxidase 1	11.5576	11.763	11.6603	0.145233
254306_at	AT4G22330	Alkaline phytoceramidase (aPHC)	11.6511	11.664	11.6575	0.00913582
262383_at	AT1G72940	Toll-Interleukin-Resistance (TIR) domain-containing protein	11.5131	11.7962	11.6547	0.200118
263029_at	AT1G24050	RNA-processing, Lsm domain	11.6097	11.6958	11.6528	0.0608748
251666_at	AT3G57050	cystathionine beta-lyase	11.6257	11.6795	11.6526	0.0380777
259121_at	AT3G02220	unknown protein; CONTAINS InterPro DOMAIN/s: Protein of unknown function DUF2039 (InterPro:IPR019351); Has 215 Blast hits to 215 proteins in 94 species: Archae - 2; Bacteria - 2; Metazoa - 125; Fungi - 4; Plants - 38; Viruses - 0; Other Eukaryotes - 44 (source: NCBI BLink).	11.7073	11.5946	11.6509	0.0796768
260058_at	AT1G78100	F-box family protein	11.7652	11.5351	11.6501	0.162642
257771_at	AT3G23000	CBL-interacting protein kinase 7	11.5183	11.7804	11.6494	0.185269
266476_at	AT2G31090	unknown protein; FUNCTIONS IN: molecular_function unknown; INVOLVED IN: biological_process unknown; LOCATED IN: endomembrane system; EXPRESSED IN: 24 plant structures; EXPRESSED DURING: 13 growth stages; BEST Arabidopsis thaliana protein match is: unknown protein (TAIR:AT2G20562.1); Has 70 Blast hits to 70 proteins in 13 species: Archae - 0; Bacteria - 0; Metazoa - 0; Fungi - 0; Plants - 70; Viru…	11.3679	11.9198	11.6438	0.390316
AFFX-DapX-3_at	no_match	no_match	11.8912	11.3912	11.6412	0.353553
252982_at	AT4G38130	histone deacetylase 1	11.653	11.628	11.6405	0.0176777
261887_at	AT1G80780	Polynucleotidyl transferase, ribonuclease H-like superfamily protein	11.6206	11.6594	11.64	0.0274145
251396_at	AT3G60750	Transketolase	11.6483	11.6302	11.6392	0.0127845
245781_at	AT1G45976	S-ribonuclease binding protein 1	11.73	11.5469	11.6384	0.129443
258412_at	AT3G17210	heat stable protein 1	11.6283	11.6442	11.6363	0.0112006
247492_at	AT5G61890	Integrase-type DNA-binding superfamily protein	11.7817	11.4902	11.636	0.206107
255284_at	AT4G04610	APS reductase 1	11.5813	11.6903	11.6358	0.0770393
258132_at	AT3G24550	proline extensin-like receptor kinase 1	11.7078	11.5611	11.6344	0.103725
266614_at	AT2G14910	unknown protein; LOCATED IN: chloroplast; EXPRESSED IN: 24 plant structures; EXPRESSED DURING: 15 growth stages; BEST Arabidopsis thaliana protein match is: unknown protein (TAIR:AT5G14970.1); Has 605 Blast hits to 425 proteins in 102 species: Archae - 0; Bacteria - 300; Metazoa - 25; Fungi - 0; Plants - 89; Viruses - 0; Other Eukaryotes - 191 (source: NCBI BLink).	11.5865	11.6812	11.6339	0.0669701
250950_at	no_match	no_match	11.4714	11.7955	11.6334	0.229173
250898_at	AT5G03300	adenosine kinase 2	11.7694	11.4904	11.6299	0.197269
261122_at	AT1G75330	ornithine carbamoyltransferase	11.714	11.5449	11.6294	0.119579
250111_at	AT5G16290	VALINE-TOLERANT 1	11.7403	11.512	11.6262	0.161475
250829_at	AT5G04720	ADR1-like 2	11.7893	11.4623	11.6258	0.231224
266890_at	AT2G44620	mitochondrial acyl carrier protein 1	11.8037	11.4348	11.6192	0.260823
251649_at	AT3G57330	autoinhibited Ca2+-ATPase 11	11.6479	11.5899	11.6189	0.0409627
251989_at	AT3G53110	P-loop containing nucleoside triphosphate hydrolases superfamily protein	11.6599	11.574	11.6169	0.0607051
263664_at	AT1G04250	AUX/IAA transcriptional regulator family protein	11.8314	11.3988	11.6151	0.305909
252764_at	AT3G42790	alfin-like 3	11.748	11.4811	11.6146	0.188727
258108_at	AT3G23570	alpha/beta-Hydrolases superfamily protein	11.7111	11.5167	11.6139	0.13749
264028_at	AT2G03680	spiral1	11.8037	11.4198	11.6117	0.271423
256711_at	AT3G30390	Transmembrane amino acid transporter family protein	11.4429	11.7794	11.6111	0.237906
266928_at	AT2G45790	phosphomannomutase	11.5552	11.6661	11.6106	0.0783686
260553_at	AT2G41800	Protein of unknown function, DUF642	11.8331	11.3873	11.6102	0.315207
250845_at	AT5G04600	RNA-binding (RRM/RBD/RNP motifs) family protein	11.2199	11.9993	11.6096	0.551161
258908_at	AT3G06350	dehydroquinate dehydratase, putative / shikimate dehydrogenase, putative	11.5951	11.6234	11.6092	0.0200041
262912_at	AT1G59740	Major facilitator superfamily protein	11.6453	11.5728	11.609	0.051244
245315_at	AT4G14800	20S proteasome beta subunit D2	11.6525	11.5638	11.6082	0.062685
254358_at	AT4G22310	Uncharacterised protein family (UPF0041)	11.4597	11.756	11.6078	0.209551
247852_at	AT5G58060	SNARE-like superfamily protein	11.6988	11.515	11.6069	0.129987
246489_at	AT5G16050	general regulatory factor 5	11.6441	11.5692	11.6067	0.0529482
256836_at	AT3G22960	Pyruvate kinase family protein	11.6952	11.5153	11.6053	0.127159
246801_at	AT5G26830	Threonyl-tRNA synthetase	11.7412	11.4686	11.6049	0.192757
248461_s_at	AT2G47510;AT5G50950	[AT2G47510, fumarase 1];[AT5G50950, FUMARASE 2]	11.6817	11.5243	11.603	0.111362
260487_at	AT1G51510	RNA-binding (RRM/RBD/RNP motifs) family protein	11.7653	11.4401	11.6027	0.229951
266461_at	AT2G47730	glutathione S-transferase phi 8	11.7492	11.4545	11.6018	0.20837
245400_at	AT4G17040	CLP protease R subunit 4	11.5918	11.6102	11.601	0.013039
251943_at	AT3G53500	RNA-binding (RRM/RBD/RNP motifs) family protein with retrovirus zinc finger-like domain	11.6072	11.5943	11.6008	0.00908632
254343_at	AT4G21990	APS reductase 3	11.6581	11.5389	11.5985	0.0842588
257244_at	AT3G24240	Leucine-rich repeat receptor-like protein kinase family protein	11.6673	11.5296	11.5985	0.0973827
265384_at	AT2G20760	Clathrin light chain protein	11.394	11.8029	11.5984	0.289136
263334_at	AT2G03820	nonsense-mediated mRNA decay NMD3 family protein	11.6976	11.4913	11.5944	0.145841
264327_at	AT1G04170	eukaryotic translation initiation factor 2 gamma subunit	11.5824	11.6039	11.5932	0.0151957
256905_at	AT3G23990	heat shock protein 60	11.5275	11.6541	11.5908	0.0895197
247189_at	AT5G65390	arabinogalactan protein 7	11.5572	11.6196	11.5884	0.0441376
260651_at	AT1G32460	unknown protein; Has 19 Blast hits to 19 proteins in 8 species: Archae - 0; Bacteria - 0; Metazoa - 0; Fungi - 0; Plants - 19; Viruses - 0; Other Eukaryotes - 0 (source: NCBI BLink).	11.5187	11.6543	11.5865	0.0958625
265444_s_at	AT2G37170;AT2G37180	[AT2G37170, plasma membrane intrinsic protein 2];[AT2G37180, Aquaporin-like superfamily protein]	11.472	11.7001	11.586	0.161284
264309_at	AT1G62020	Coatomer, alpha subunit	11.5769	11.5945	11.5857	0.0124522
245886_at	AT5G09510	Ribosomal protein S19 family protein	11.4443	11.7263	11.5853	0.199432
265947_at	AT2G19540	Transducin family protein / WD-40 repeat family protein	11.7767	11.392	11.5843	0.271996
254559_at	AT4G19200	proline-rich family protein	11.662	11.5044	11.5832	0.111433
261055_at	AT1G01300	Eukaryotic aspartyl protease family protein	11.736	11.4277	11.5819	0.217973
247517_at	AT5G61780	TUDOR-SN protein 2	11.5955	11.5642	11.5799	0.0220829
248267_at	AT5G53460	NADH-dependent glutamate synthase 1	11.6892	11.4703	11.5798	0.154786
245854_at	AT5G13490	ADP/ATP carrier 2	11.638	11.5206	11.5793	0.0830426
260940_at	AT1G45000	AAA-type ATPase family protein	11.6692	11.4892	11.5792	0.127308
257700_at	AT3G12740	ALA-interacting subunit 1	11.7369	11.4212	11.5791	0.223241
257148_at	AT3G27240	Cytochrome C1 family	11.6287	11.5272	11.5779	0.0717643
251640_at	AT3G57450	unknown protein; Has 65 Blast hits to 65 proteins in 11 species: Archae - 0; Bacteria - 0; Metazoa - 0; Fungi - 0; Plants - 65; Viruses - 0; Other Eukaryotes - 0 (source: NCBI BLink).	11.6094	11.5437	11.5766	0.0464286
250248_at	AT5G13740	zinc induced facilitator 1	11.5775	11.573	11.5752	0.00319612
251798_at	AT3G55460	SC35-like splicing factor 30	11.6718	11.4777	11.5747	0.137214
256263_at	AT3G12290	Amino acid dehydrogenase family protein	11.6244	11.5206	11.5725	0.0733977
247717_at	AT5G59320	lipid transfer protein 3	11.8885	11.2554	11.572	0.447634
261040_at	AT1G17370	oligouridylate binding protein 1B	11.75	11.3871	11.5686	0.256581
252921_at	AT4G39030	MATE efflux family protein	11.6074	11.5279	11.5676	0.0562221
261939_at	AT1G22450	cytochrome C oxidase 6B	11.5974	11.537	11.5672	0.042681
251122_at	AT5G01020	Protein kinase superfamily protein	11.7756	11.3581	11.5668	0.295182
262135_at	AT1G78080	related to AP2 4	11.3922	11.7394	11.5658	0.245465
260026_at	AT1G29970	60S ribosomal protein L18A-1	11.5154	11.6156	11.5655	0.0708733
245334_at	AT4G15800	ralf-like 33	11.609	11.5207	11.5648	0.0624305
254425_at	AT4G21450	PapD-like superfamily protein	11.4929	11.6357	11.5643	0.100961
252124_at	AT3G51010	unknown protein; FUNCTIONS IN: molecular_function unknown; INVOLVED IN: biological_process unknown; LOCATED IN: mitochondrion, plastid; EXPRESSED IN: 22 plant structures; EXPRESSED DURING: 13 growth stages; Has 24 Blast hits to 24 proteins in 9 species: Archae - 0; Bacteria - 0; Metazoa - 0; Fungi - 0; Plants - 24; Viruses - 0; Other Eukaryotes - 0 (source: NCBI BLink).	11.7177	11.4077	11.5627	0.219224
264026_at	AT2G21060	glycine-rich protein 2B	11.8319	11.2922	11.5621	0.381611
266366_at	AT2G41420	proline-rich family protein	11.5956	11.5224	11.559	0.0517673
245115_at	AT2G41530	S-formylglutathione hydrolase	11.4698	11.6476	11.5587	0.125681
250287_at	AT5G13330	related to AP2 6l	11.477	11.6367	11.5568	0.112911
249121_at	AT5G43830	Aluminium induced protein with YGL and LRDR motifs	11.5108	11.6024	11.5566	0.0647922
251643_at	AT3G57550	guanylate kinase	11.5943	11.5169	11.5556	0.0547371
254200_at	AT4G24110	unknown protein; Has 76 Blast hits to 76 proteins in 13 species: Archae - 0; Bacteria - 0; Metazoa - 1; Fungi - 0; Plants - 75; Viruses - 0; Other Eukaryotes - 0 (source: NCBI BLink).	11.4432	11.6662	11.5547	0.157649
265872_at	AT2G01670	nudix hydrolase homolog 17	11.2831	11.8259	11.5545	0.383803
260495_at	AT2G41810	Protein of unknown function, DUF642	11.7097	11.399	11.5543	0.219691
256321_at	AT1G55020	lipoxygenase 1	11.2459	11.8627	11.5543	0.436172
255858_at	AT1G67030	zinc finger protein 6	11.4879	11.6207	11.5543	0.0939109
253534_at	AT4G31500	cytochrome P450, family 83, subfamily B, polypeptide 1	11.6586	11.446	11.5523	0.15038
256745_at	AT3G29360	UDP-glucose 6-dehydrogenase family protein	11.731	11.3722	11.5516	0.253766
250385_at	AT5G11520	aspartate aminotransferase 3	11.5187	11.5832	11.551	0.0455872
253550_at	AT4G30960	SOS3-interacting protein 3	11.4986	11.6031	11.5509	0.0739209
248193_at	AT5G54080	homogentisate 1,2-dioxygenase	11.4737	11.6263	11.55	0.107954
259890_at	AT1G72750	translocase inner membrane subunit 23-2	11.3643	11.7352	11.5497	0.262195
260595_at	AT1G55890	Tetratricopeptide repeat (TPR)-like superfamily protein	11.6064	11.4922	11.5493	0.080688
254890_at	AT4G11600	glutathione peroxidase 6	11.6705	11.4279	11.5492	0.171558
265456_at	AT2G46505	succinate dehydrogenase subunit 4	11.5808	11.5177	11.5492	0.0446184
251237_at	AT3G62420;AT3G62422	[AT3G62420, basic region/leucine zipper motif 53];[AT3G62422, conserved peptide upstream open reading frame 3]	11.6314	11.464	11.5477	0.118363
258274_at	AT3G15640	Rubredoxin-like superfamily protein	11.818	11.2756	11.5468	0.38357
256002_at	AT1G29900	carbamoyl phosphate synthetase B	11.6443	11.4494	11.5468	0.137843
254357_at	AT4G22220	SufE/NifU family protein	11.6725	11.4181	11.5453	0.17986
261486_at	AT1G14510	alfin-like 7	11.59	11.4989	11.5444	0.0643962
258743_s_at	AT5G26751;AT3G05840	[AT5G26751, shaggy-related kinase 11];[AT3G05840, Protein kinase superfamily protein]	11.4687	11.6181	11.5434	0.105613
246161_at	AT5G20900	jasmonate-zim-domain protein 12	11.5112	11.5707	11.5409	0.0421011
245350_at	AT4G16830	Hyaluronan / mRNA binding family	11.506	11.5738	11.5399	0.0479348
247330_at	AT5G63510	gamma carbonic anhydrase like 1	11.4848	11.5929	11.5388	0.0764736
253235_at	AT4G34350	4-hydroxy-3-methylbut-2-enyl diphosphate reductase	11.3179	11.7582	11.538	0.311304
258821_at	AT3G07230	wound-responsive protein-related	11.6657	11.4096	11.5376	0.181125
263692_at	AT1G26850	S-adenosyl-L-methionine-dependent methyltransferases superfamily protein	11.6668	11.407	11.5369	0.183671
246628_at	AT1G48900	Signal recognition particle, SRP54 subunit protein	11.5412	11.5314	11.5363	0.00690136
248165_at	AT5G54430	Adenine nucleotide alpha hydrolases-like superfamily protein	11.7073	11.364	11.5357	0.24282
250816_at	AT5G05010	clathrin adaptor complexes medium subunit family protein	11.3959	11.6745	11.5352	0.197049
257809_at	AT3G27060	Ferritin/ribonucleotide reductase-like family protein	11.7468	11.3222	11.5345	0.300195
251918_at	AT3G54040	PAR1 protein	11.5197	11.5459	11.5328	0.0185474
264847_at	AT2G17380	associated protein 19	11.3478	11.7165	11.5321	0.260739
257673_at	AT3G20370	TRAF-like family protein	11.4531	11.6103	11.5317	0.111164
256414_at	AT3G11200	alfin-like 2	11.6385	11.4222	11.5303	0.152975
250272_at	AT5G13000	glucan synthase-like 12	11.5935	11.466	11.5297	0.0901632
257250_at	AT3G24120	Homeodomain-like superfamily protein	11.7138	11.3443	11.529	0.261297
261231_at	AT1G20110	RING/FYVE/PHD zinc finger superfamily protein	11.5336	11.5221	11.5279	0.00817415
245155_at	AT5G12470	Protein of unknown function (DUF3411)	11.5932	11.4614	11.5273	0.093232
264260_at	AT1G09210	calreticulin 1b	11.6071	11.4466	11.5268	0.113498
245387_at	AT4G17520	Hyaluronan / mRNA binding family	11.6191	11.4343	11.5267	0.130624
254578_at	AT4G19410	Pectinacetylesterase family protein	11.4022	11.6456	11.5239	0.172096
252009_at	AT3G52800	A20/AN1-like zinc finger family protein	11.4196	11.6275	11.5235	0.147015
253775_at	AT4G28440	Nucleic acid-binding, OB-fold-like protein	11.5997	11.4466	11.5232	0.108279
249959_at	AT5G18800	Cox19-like CHCH family protein	11.4814	11.5646	11.523	0.0588384
252998_at	AT4G38510	ATPase, V1 complex, subunit B protein	11.5518	11.4929	11.5223	0.0416415
257658_at	AT3G13230	RNA-binding KH domain-containing protein	11.5196	11.5234	11.5215	0.00270822
248881_at	AT5G46020	CONTAINS InterPro DOMAIN/s: Casein kinase substrate, phosphoprotein PP28 (InterPro:IPR019380); Has 30201 Blast hits to 17322 proteins in 780 species: Archae - 12; Bacteria - 1396; Metazoa - 17338; Fungi - 3422; Plants - 5037; Viruses - 0; Other Eukaryotes - 2996 (source: NCBI BLink).	11.1691	11.8717	11.5204	0.496842
267077_at	AT2G40970	Homeodomain-like superfamily protein	11.567	11.4733	11.5201	0.0663054
261204_s_at	AT1G12920;AT3G26618	[AT1G12920, eukaryotic release factor 1-2];[AT3G26618, eukaryotic release factor 1-3]	11.305	11.7343	11.5196	0.303561
263865_at	AT2G36910	ATP binding cassette subfamily B1	11.6632	11.3757	11.5194	0.203357
254549_at	AT4G19880	Glutathione S-transferase family protein	11.3092	11.7291	11.5192	0.296914
249752_at	AT5G24660	response to low sulfur 2	11.2923	11.745	11.5186	0.320128
258449_s_at	AT3G22330;AT3G22310	[AT3G22330, putative mitochondrial RNA helicase 2];[AT3G22310, putative mitochondrial RNA helicase 1]	11.8127	11.2144	11.5136	0.423048
250464_at	AT5G10040	unknown protein; BEST Arabidopsis thaliana protein match is: unknown protein (TAIR:AT5G65207.1); Has 1807 Blast hits to 1807 proteins in 277 species: Archae - 0; Bacteria - 0; Metazoa - 736; Fungi - 347; Plants - 385; Viruses - 0; Other Eukaryotes - 339 (source: NCBI BLink).	11.3984	11.6277	11.513	0.162161
261018_at	AT1G26550	FKBP-like peptidyl-prolyl cis-trans isomerase family protein	11.4285	11.5964	11.5125	0.118695
247989_at	AT5G56350	Pyruvate kinase family protein	11.6134	11.411	11.5122	0.143069
247338_at	AT5G63680	Pyruvate kinase family protein	11.3469	11.6703	11.5086	0.228671
249890_at	AT5G22570	WRKY DNA-binding protein 38	11.479	11.5309	11.505	0.0366847
266709_at	AT2G03120	signal peptide peptidase	11.4383	11.5684	11.5034	0.0920158
262433_s_at	AT1G47500;AT1G47490	[AT1G47500, RNA-binding protein 47C'];[AT1G47490, RNA-binding protein 47C]	11.44	11.5663	11.5031	0.0893005
254172_at	AT4G24550	Clathrin adaptor complexes medium subunit family protein	11.5624	11.4365	11.4994	0.0889965
250293_s_at	AT5G13370;AT5G13360	[AT5G13370, Auxin-responsive GH3 family protein];[AT5G13360, Auxin-responsive GH3 family protein]	11.547	11.4516	11.4993	0.0674933
265416_at	AT2G37120	S1FA-like DNA-binding protein	11.7063	11.2905	11.4984	0.293958
257967_at	AT3G19910	RING/U-box superfamily protein	11.5575	11.4387	11.4981	0.0839689
254480_at	AT4G20360	RAB GTPase homolog E1B	11.6515	11.342	11.4967	0.218821
252041_at	AT3G52090	DNA-directed RNA polymerase, RBP11-like	11.4364	11.547	11.4917	0.0782202
251264_at	AT3G62120	Class II aaRS and biotin synthetases superfamily protein	11.4385	11.5441	11.4913	0.074628
260294_at	AT1G63660	GMP synthase (glutamine-hydrolyzing), putative / glutamine amidotransferase, putative	11.6057	11.3761	11.4909	0.162352
251927_at	AT3G53990	Adenine nucleotide alpha hydrolases-like superfamily protein	11.1973	11.7842	11.4907	0.415008
248952_at	AT5G45410	unknown protein; BEST Arabidopsis thaliana protein match is: unknown protein (TAIR:AT4G25030.2); Has 124 Blast hits to 124 proteins in 34 species: Archae - 2; Bacteria - 31; Metazoa - 0; Fungi - 0; Plants - 91; Viruses - 0; Other Eukaryotes - 0 (source: NCBI BLink).	11.2973	11.6836	11.4904	0.273155
254368_at	AT4G21710	DNA-directed RNA polymerase family protein	11.5684	11.4123	11.4903	0.110443
251962_at	AT3G53420	plasma membrane intrinsic protein 2A	11.5364	11.4415	11.4889	0.0670832
261105_at	AT1G63000	nucleotide-rhamnose synthase/epimerase-reductase	11.5975	11.3778	11.4876	0.155387
256433_at	AT3G10985	senescence associated gene 20	11.5379	11.4369	11.4874	0.0713966
258637_at	AT3G07880	Immunoglobulin E-set superfamily protein	11.439	11.5313	11.4852	0.0652801
266695_at	AT2G19810	CCCH-type zinc finger family protein	11.65	11.3103	11.4802	0.240261
249324_at	AT5G40810	Cytochrome C1 family	11.411	11.5471	11.479	0.0962231
252880_at	AT4G39730	Lipase/lipooxygenase, PLAT/LH2 family protein	11.5728	11.3849	11.4788	0.132837
258463_at	AT3G17410	Protein kinase superfamily protein	11.4434	11.5141	11.4788	0.0500137
245832_at	AT1G48850	chorismate synthase, putative / 5-enolpyruvylshikimate-3-phosphate phospholyase, putative	11.2753	11.6809	11.4781	0.286803
250843_at	AT5G04430	binding to TOMV RNA 1L (long form)	11.4352	11.5208	11.478	0.0605566
247283_at	AT5G64250	Aldolase-type TIM barrel family protein	11.3391	11.6164	11.4778	0.196067
254148_at	AT4G24280	chloroplast heat shock protein 70-1	11.5023	11.4503	11.4763	0.0367625
250553_at	AT5G07960	unknown protein; CONTAINS InterPro DOMAIN/s: Uncharacterised protein family UPF0139 (InterPro:IPR005351); Has 193 Blast hits to 193 proteins in 75 species: Archae - 0; Bacteria - 0; Metazoa - 130; Fungi - 0; Plants - 52; Viruses - 0; Other Eukaryotes - 11 (source: NCBI BLink).	11.5958	11.3531	11.4744	0.171629
261355_at	AT1G79750	NADP-malic enzyme 4	11.5075	11.44	11.4737	0.0476873
254827_at	AT4G12650	Endomembrane protein 70 protein family	11.6504	11.2957	11.473	0.250825
248473_at	AT5G50810	translocase inner membrane subunit 8	11.5869	11.3555	11.4712	0.163632
251599_at	AT3G57610	adenylosuccinate synthase	11.6133	11.3269	11.4701	0.202452
251495_at	AT3G59020	ARM repeat superfamily protein	11.53	11.4099	11.4699	0.0849165
263839_at	AT2G36900	membrin 11	11.4276	11.5117	11.4696	0.0594323
245999_at	AT5G20650	copper transporter 5	11.5713	11.3662	11.4688	0.14507
262054_s_at	AT1G79920;AT1G79930	[AT1G79920, Heat shock protein 70 (Hsp 70) family protein];[AT1G79930, heat shock protein 91]	11.4947	11.4413	11.468	0.0377949
254861_at	AT4G12040	A20/AN1-like zinc finger family protein	11.3976	11.5342	11.4659	0.0965484
265060_at	AT1G52150	Homeobox-leucine zipper family protein / lipid-binding START domain-containing protein	11.4865	11.4351	11.4608	0.0363453
266897_at	AT2G45820	Remorin family protein	11.3368	11.5842	11.4605	0.174931
250662_at	AT5G07010	sulfotransferase 2A	11.4584	11.4609	11.4596	0.00175362
251234_s_at	AT3G62830;AT2G47650	[AT3G62830, NAD(P)-binding Rossmann-fold superfamily protein];[AT2G47650, UDP-xylose synthase 4]	11.4652	11.4537	11.4595	0.00817415
267008_at	AT2G39350	ABC-2 type transporter family protein	11.466	11.4497	11.4579	0.0114905
248905_at	AT5G46250	RNA-binding protein	11.322	11.5935	11.4577	0.191987
263949_at	AT2G36060	MMS ZWEI homologue 3	11.4354	11.4764	11.4559	0.028956
259311_at	AT3G05060	NOP56-like pre RNA processing ribonucleoprotein	11.3823	11.5291	11.4557	0.103789
245757_at	AT1G35140	Phosphate-responsive 1 family protein	11.5812	11.33	11.4556	0.177632
254058_at	AT4G25210	DNA-binding storekeeper protein-related transcriptional regulator	11.5073	11.4016	11.4544	0.0747695
247925_at	AT5G57560	Xyloglucan endotransglucosylase/hydrolase family protein	11.4039	11.5036	11.4537	0.0705056
258452_at	AT3G22370	alternative oxidase 1A	11.4361	11.47	11.4531	0.0239921
257754_at	AT3G18820	RAB GTPase homolog G3F	11.3232	11.5777	11.4504	0.179916
248943_s_at	AT5G45490;AT5G45440	[AT5G45490, P-loop containing nucleoside triphosphate hydrolases superfamily protein];[AT5G45440, P-loop containing nucleoside triphosphate hydrolases superfamily protein]	11.3741	11.5267	11.4504	0.107926
247107_at	AT5G66040	sulfurtransferase protein 16	11.5069	11.3933	11.4501	0.0802849
247080_at	AT5G66140	proteasome alpha subunit D2	11.635	11.2642	11.4496	0.262216
247192_at	AT5G65360	Histone superfamily protein	11.3458	11.5524	11.4491	0.14606
262957_s_at	AT1G54250;AT3G59600	[AT1G54250, RNA polymerase Rpb8];[AT3G59600, RNA polymerase Rpb8]	11.2979	11.5972	11.4475	0.211644
252883_at	AT4G39520	GTP-binding protein-related	11.5246	11.3702	11.4474	0.109227
256252_at	AT3G11340	UDP-Glycosyltransferase superfamily protein	11.1374	11.7531	11.4453	0.435309
247777_at	AT5G58740	HSP20-like chaperones superfamily protein	11.6382	11.2518	11.445	0.273212
265847_at	AT2G35750	unknown protein; FUNCTIONS IN: molecular_function unknown; INVOLVED IN: biological_process unknown; LOCATED IN: endomembrane system; EXPRESSED IN: 23 plant structures; EXPRESSED DURING: 13 growth stages; Has 1 Blast hits to 1 proteins in 1 species: Archae - 0; Bacteria - 0; Metazoa - 0; Fungi - 0; Plants - 1; Viruses - 0; Other Eukaryotes - 0 (source: NCBI BLink).	11.4281	11.4617	11.4449	0.02378
253523_at	AT4G31340	myosin heavy chain-related	11.3574	11.5323	11.4448	0.123694
253073_at	AT4G37410	cytochrome P450, family 81, subfamily F, polypeptide 4	11.3468	11.5419	11.4444	0.137949
245684_at	AT5G22000	RING-H2 group F2A	11.2816	11.6068	11.4442	0.230008
267366_at	AT2G44310	Calcium-binding EF-hand family protein	11.4953	11.3928	11.4441	0.0724926
246932_at	AT5G25190	Integrase-type DNA-binding superfamily protein	11.5993	11.2887	11.444	0.219592
253396_at	AT4G32720	La protein 1	11.5381	11.3465	11.4423	0.135482
250916_at	AT5G03630	Pyridine nucleotide-disulphide oxidoreductase family protein	11.3526	11.5285	11.4406	0.124401
247404_at	AT5G62890	Xanthine/uracil permease family protein	11.4214	11.4593	11.4403	0.0267711
254432_at	AT4G20830	FAD-binding Berberine family protein	11.2038	11.6734	11.4386	0.332064
255516_at	AT4G02270	root hair specific 13	11.4912	11.3854	11.4383	0.0748048
254616_at	AT4G18710	Protein kinase superfamily protein	11.582	11.2919	11.4369	0.20516
253174_at	AT4G35090	catalase 2	11.5115	11.362	11.4367	0.105691
261144_s_at	AT1G19660;AT1G75380	[AT1G19660, Wound-responsive family protein];[AT1G75380, bifunctional nuclease in basal defense response 1]	11.4119	11.4594	11.4357	0.03363
267340_at	AT2G34690	Glycolipid transfer protein (GLTP) family protein	11.4088	11.461	11.4349	0.0368827
262716_at	AT1G16470	proteasome subunit PAB1	11.534	11.332	11.433	0.142793
267261_at	AT2G23120	Late embryogenesis abundant protein, group 6	11.3888	11.4757	11.4322	0.0614264
250055_at	AT5G17770	NADH:cytochrome B5 reductase 1	11.6148	11.2471	11.431	0.259975
251721_s_at	AT3G56450;AT3G56190	[AT3G56450, alpha-soluble NSF attachment protein 1];[AT3G56190, alpha-soluble NSF attachment protein 2]	11.4428	11.4162	11.4295	0.0188444
245067_at	AT2G39780	ribonuclease 2	11.3072	11.5506	11.4289	0.172117
263717_at	AT2G13560	NAD-dependent malic enzyme 1	11.2994	11.5534	11.4264	0.179591
265286_at	AT2G20360	NAD(P)-binding Rossmann-fold superfamily protein	11.3545	11.4976	11.426	0.101152
265459_at	AT2G46540	unknown protein; FUNCTIONS IN: molecular_function unknown; INVOLVED IN: biological_process unknown; LOCATED IN: mitochondrion, membrane; EXPRESSED IN: 25 plant structures; EXPRESSED DURING: 16 growth stages; Has 42 Blast hits to 42 proteins in 11 species: Archae - 0; Bacteria - 0; Metazoa - 0; Fungi - 0; Plants - 42; Viruses - 0; Other Eukaryotes - 0 (source: NCBI BLink).	11.4974	11.352	11.4247	0.102835
260566_at	AT2G43750	O-acetylserine (thiol) lyase B	11.3232	11.5254	11.4243	0.143026
257194_at	AT3G13110	serine acetyltransferase 2;2	11.6522	11.1951	11.4236	0.323176
258061_at	AT3G25910	Protein of unknown function (DUF1644)	10.9755	11.8708	11.4231	0.633094
253606_at	AT4G30530	Class I glutamine amidotransferase-like superfamily protein	11.1282	11.7156	11.4219	0.415404
259130_at	AT3G02190	Ribosomal protein L39 family protein	11.4745	11.3675	11.421	0.0756816
253935_at	AT4G26870	Class II aminoacyl-tRNA and biotin synthetases superfamily protein	11.5308	11.3033	11.4171	0.160831
255379_at	AT4G03520	Thioredoxin superfamily protein	11.6176	11.2091	11.4134	0.288846
251007_at	AT5G02610	Ribosomal L29 family protein	11.3085	11.517	11.4127	0.147467
260919_at	no_match	no_match	11.3326	11.4924	11.4125	0.112967
265042_at	AT1G04040	HAD superfamily, subfamily IIIB acid phosphatase	11.1248	11.6951	11.4099	0.403228
257315_at	AT3G30775	Methylenetetrahydrofolate reductase family protein	11.3654	11.4527	11.409	0.0616809
260687_at	AT1G17530	translocase of inner mitochondrial membrane 23	11.3945	11.4225	11.4085	0.0197919
258816_at	AT3G03960	TCP-1/cpn60 chaperonin family protein	11.4915	11.3226	11.407	0.119409
259767_s_at	AT1G29370;AT1G29350	[AT1G29370, Kinase-related protein of unknown function (DUF1296)];[AT1G29350, Kinase-related protein of unknown function (DUF1296)]	11.4754	11.3381	11.4067	0.0971282
253954_at	AT4G26970	aconitase 2	11.4998	11.3071	11.4035	0.136217
258243_at	AT3G27740	carbamoyl phosphate synthetase A	11.4182	11.3886	11.4034	0.0209586
264783_at	AT1G08650	phosphoenolpyruvate carboxylase kinase 1	11.219	11.5875	11.4033	0.260562
254999_at	AT4G09830	Uncharacterised conserved protein UCP009193	11.2154	11.5911	11.4032	0.265667
253455_at	AT4G32020	unknown protein; FUNCTIONS IN: molecular_function unknown; INVOLVED IN: biological_process unknown; LOCATED IN: chloroplast; EXPRESSED IN: 24 plant structures; EXPRESSED DURING: 15 growth stages; BEST Arabidopsis thaliana protein match is: unknown protein (TAIR:AT2G25250.1); Has 65 Blast hits to 65 proteins in 19 species: Archae - 0; Bacteria - 0; Metazoa - 3; Fungi - 8; Plants - 54; Viruses - 0;…	11.4426	11.3638	11.4032	0.0556988
260037_at	AT1G68840	related to ABI3/VP1 2	11.3876	11.4187	11.4031	0.021991
256663_at	AT3G12050	Aha1 domain-containing protein	11.5953	11.2109	11.4031	0.271791
261583_at	AT1G01090	pyruvate dehydrogenase E1 alpha	11.6571	11.1477	11.4024	0.360186
259018_at	AT3G07390	auxin-responsive family protein	11.5333	11.2711	11.4022	0.185382
245101_at	AT2G40890	cytochrome P450, family 98, subfamily A, polypeptide 3	11.4379	11.3657	11.4018	0.051039
265461_at	AT2G46500	phosphoinositide 4-kinase gamma 4	11.3235	11.4796	11.4015	0.110337
251551_at	AT3G58680	multiprotein bridging factor 1B	11.3983	11.4027	11.4005	0.00308299
260830_at	AT1G06760	winged-helix DNA-binding transcription factor family protein	11.5391	11.2617	11.4004	0.196144
254830_at	AT4G12590	Protein of unknown function DUF106, transmembrane	11.5365	11.2619	11.3992	0.1942
264741_at	AT1G62290	Saposin-like aspartyl protease family protein	11.4496	11.3479	11.3988	0.0719198
263631_at	AT2G04900	unknown protein; FUNCTIONS IN: molecular_function unknown; INVOLVED IN: N-terminal protein myristoylation; LOCATED IN: cellular_component unknown; EXPRESSED IN: 23 plant structures; EXPRESSED DURING: 15 growth stages; CONTAINS InterPro DOMAIN/s: Protein of unknown function DUF423 (InterPro:IPR006696); Has 1824 Blast hits to 1824 proteins in 878 species: Archae - 0; Bacteria - 1498; Metazoa - 118;…	11.3154	11.4821	11.3987	0.117868
259047_at	AT3G03380	DegP protease 7	11.493	11.301	11.397	0.135772
245014_at	ATCG00480	ATP synthase subunit beta	11.3796	11.4143	11.397	0.0245012
260855_at	AT1G21920	Histone H3 K4-specific methyltransferase SET7/9 family protein	11.3965	11.3967	11.3966	0.000113137
248981_at	AT5G45110	NPR1-like protein 3	11.4323	11.3597	11.396	0.0513854
259501_at	AT1G15750	Transducin family protein / WD-40 repeat family protein	11.3374	11.4533	11.3954	0.081982
254873_at	AT4G11420	eukaryotic translation initiation factor 3A	11.2474	11.5425	11.395	0.208688
267375_at	AT2G26300	G protein alpha subunit 1	11.2025	11.5799	11.3912	0.266862
253950_at	AT4G26910	Dihydrolipoamide succinyltransferase	11.5565	11.2248	11.3907	0.234547
267301_at	AT2G30110	ubiquitin-activating enzyme 1	11.4548	11.3261	11.3905	0.0909976
259131_at	AT3G02180	SPIRAL1-like3	11.6046	11.1743	11.3895	0.304282
260288_at	AT1G80530	Major facilitator superfamily protein	11.5264	11.2522	11.3893	0.193924
257711_at	AT3G27430	N-terminal nucleophile aminohydrolases (Ntn hydrolases) superfamily protein	11.5435	11.2345	11.389	0.218531
254224_at	AT4G23650	calcium-dependent protein kinase 6	11.1172	11.6598	11.3885	0.38374
251804_at	AT3G55430	O-Glycosyl hydrolases family 17 protein	11.5107	11.2598	11.3852	0.177357
260427_at	AT1G72430	SAUR-like auxin-responsive protein family	11.4058	11.3615	11.3836	0.0313319
260782_at	AT1G14570	UBX domain-containing protein	11.5051	11.2598	11.3825	0.173467
262841_at	AT1G14810	semialdehyde dehydrogenase family protein	11.257	11.5059	11.3814	0.175992
246170_at	AT5G32450	RNA binding (RRM/RBD/RNP motifs) family protein	11.2713	11.4885	11.3799	0.153541
250319_at	AT5G12120	Ubiquitin-associated/translation elongation factor EF1B protein	11.4625	11.2907	11.3766	0.121481
251091_at	AT5G01410	Aldolase-type TIM barrel family protein	11.5149	11.2363	11.3756	0.197014
245981_at	AT5G13100	unknown protein; Has 1807 Blast hits to 1807 proteins in 277 species: Archae - 0; Bacteria - 0; Metazoa - 736; Fungi - 347; Plants - 385; Viruses - 0; Other Eukaryotes - 339 (source: NCBI BLink).	11.4109	11.3367	11.3738	0.0524603
260180_at	AT1G70650;AT1G70660	[AT1G70650, Ran BP2/NZF zinc finger-like superfamily protein];[AT1G70660, MMS ZWEI homologue 2]	11.1933	11.554	11.3737	0.255089
258439_at	AT3G17240	lipoamide dehydrogenase 2	11.4186	11.3266	11.3726	0.0650255
247076_at	AT5G66510	gamma carbonic anhydrase 3	11.3282	11.4166	11.3724	0.0624658
246631_at	AT1G50740	Transmembrane proteins 14C	11.3048	11.4379	11.3714	0.0941301
262876_at	AT1G64750	deletion of SUV3 suppressor 1(I)	11.154	11.5882	11.3711	0.30704
245208_at	AT5G12330	Lateral root primordium (LRP) protein-related	11.59	11.1509	11.3704	0.310505
263156_at	AT1G54030	GDSL-like Lipase/Acylhydrolase superfamily protein	11.1471	11.5911	11.3691	0.313977
250546_at	AT5G08180	Ribosomal protein L7Ae/L30e/S12e/Gadd45 family protein	11.3744	11.3635	11.369	0.00767918
257088_at	AT3G20510	Transmembrane proteins 14C	11.3908	11.3457	11.3683	0.0318976
255473_at	AT4G02450	HSP20-like chaperones superfamily protein	11.4011	11.3351	11.3681	0.046669
245299_at	AT4G17530	RAB GTPase homolog 1C	11.3462	11.39	11.3681	0.0309996
254804_at	AT4G13010	Oxidoreductase, zinc-binding dehydrogenase family protein	11.4823	11.2498	11.366	0.164466
254740_s_at	AT4G13930;AT4G13890	[AT4G13930, serine hydroxymethyltransferase 4];[AT4G13890, Pyridoxal phosphate (PLP)-dependent transferases superfamily protein]	11.3434	11.3886	11.366	0.0319824
256112_at	AT1G16920	RAB GTPase homolog A1B	11.5146	11.2173	11.366	0.210173
266127_s_at	AT1G45332;AT2G45030	[AT1G45332, Translation elongation factor EFG/EF2 protein];[AT2G45030, Translation elongation factor EFG/EF2 protein]	11.4411	11.2873	11.3642	0.108774
262289_at	AT1G70770	Protein of unknown function DUF2359, transmembrane	11.3283	11.398	11.3632	0.049349
246119_at	AT5G20350	Ankyrin repeat family protein with DHHC zinc finger domain	11.4833	11.2417	11.3625	0.170823
257687_at	AT3G12800	short-chain dehydrogenase-reductase B	11.3922	11.3322	11.3622	0.0424759
259627_at	AT1G42960	expressed protein localized to the inner membrane of the chloroplast.	11.5068	11.2176	11.3622	0.204545
264709_at	AT1G09770	cell division cycle 5	11.2632	11.4597	11.3615	0.138939
267510_at	AT2G45640	SIN3 associated polypeptide P18	11.0214	11.7012	11.3613	0.480691
258775_at	AT3G10850	Metallo-hydrolase/oxidoreductase superfamily protein	11.4922	11.23	11.3611	0.185375
252014_at	AT3G52870	IQ calmodulin-binding motif family protein	11.3187	11.4033	11.361	0.0597929
248171_at	AT5G54680	basic helix-loop-helix (bHLH) DNA-binding superfamily protein	11.4727	11.2484	11.3605	0.158597
AFFX-r2-Ec-bioD-5_at	no_match	no_match	10.9587	11.7587	11.3587	0.5657
251557_at	AT3G58730	vacuolar ATP synthase subunit D (VATD) / V-ATPase D subunit / vacuolar proton pump D subunit (VATPD)	11.4221	11.2949	11.3585	0.0899793
251352_at	AT3G61070	peroxin 11E	11.577	11.1391	11.3581	0.309621
254615_at	AT4G19210	RNAse l inhibitor protein 2	11.2758	11.4395	11.3577	0.115725
256647_at	AT3G13610	2-oxoglutarate (2OG) and Fe(II)-dependent oxygenase superfamily protein	11.3036	11.4073	11.3555	0.0733553
252625_at	AT3G44750	histone deacetylase 3	11.5128	11.1944	11.3536	0.2251
252031_at	AT3G52140	tetratricopeptide repeat (TPR)-containing protein	11.2984	11.4035	11.351	0.0743381
263372_at	AT2G20450	Ribosomal protein L14	11.2183	11.4832	11.3508	0.187306
AFFX-BioDn-3_at	no_match	no_match	11.1277	11.5738	11.3507	0.315419
252514_at	AT3G46060	RAB GTPase homolog 8A	11.3727	11.3282	11.3504	0.0314663
246511_at	AT5G15490	UDP-glucose 6-dehydrogenase family protein	11.387	11.3135	11.3503	0.0519229
258849_at	AT3G03250	UDP-GLUCOSE PYROPHOSPHORYLASE 1	11.4128	11.2874	11.3501	0.0886783
247982_at	AT5G56760	serine acetyltransferase 1;1	11.4231	11.276	11.3496	0.10403
255674_at	AT4G00430	plasma membrane intrinsic protein 1;4	11.6458	11.0526	11.3492	0.419449
258555_at	AT3G06860	multifunctional protein 2	11.2774	11.4191	11.3482	0.10019
263973_at	AT2G42740	ribosomal protein large subunit 16A	11.4416	11.2533	11.3475	0.133191
264607_at	AT1G04690	potassium channel beta subunit 1	11.4056	11.2814	11.3435	0.0878156
264166_at	AT1G65370	TRAF-like family protein	11.2669	11.4198	11.3434	0.108145
253388_at	AT4G32910	CONTAINS InterPro DOMAIN/s: Nuclear pore complex protein, Nucleoporin Nup85-like (InterPro:IPR011502); Has 30201 Blast hits to 17322 proteins in 780 species: Archae - 12; Bacteria - 1396; Metazoa - 17338; Fungi - 3422; Plants - 5037; Viruses - 0; Other Eukaryotes - 2996 (source: NCBI BLink).	11.4856	11.1981	11.3419	0.203364
266646_at	AT2G29700	pleckstrin homologue 1	11.4901	11.189	11.3395	0.212896
247431_at	AT5G62520	similar to RCD one 5	11.1488	11.5211	11.335	0.263263
258189_at	AT3G17860	jasmonate-zim-domain protein 3	11.3591	11.3073	11.3332	0.0366352
262806_at	AT1G20950	Phosphofructokinase family protein	11.5629	11.1029	11.3329	0.325276
266535_s_at	AT2G16930;AT5G15220	[AT2G16930, Ribosomal protein L27 family protein];[AT5G15220, Ribosomal protein L27 family protein]	11.2945	11.3683	11.3314	0.052241
259068_at	AT3G07560	peroxin 13	11.3101	11.3521	11.3311	0.0296773
266701_at	AT2G19760	profilin 1	11.2044	11.4571	11.3307	0.178651
264097_s_at	AT1G16700;AT1G79010	[AT1G16700, Alpha-helical ferredoxin];[AT1G79010, Alpha-helical ferredoxin]	11.3896	11.2682	11.3289	0.0858852
254040_at	AT4G25900	Galactose mutarotase-like superfamily protein	11.138	11.5161	11.3271	0.267378
266075_s_at	AT4G37680;AT4G38290;AT2G40710	[AT4G37680, heptahelical protein 4];[AT4G38290, Haemolysin-III related integral membrane protein];[AT2G40710, Haemolysin-III related integral membrane protein]	11.4058	11.2464	11.3261	0.112656
253360_at	AT4G33090	aminopeptidase M1	11.3634	11.2869	11.3251	0.0541432
254723_at	AT4G13510	ammonium transporter 1;1	11.4726	11.1773	11.3249	0.20883
254035_at	AT4G25970	phosphatidylserine decarboxylase 3	11.4745	11.175	11.3248	0.21175
264871_at	AT1G24180	Thiamin diphosphate-binding fold (THDP-binding) superfamily protein	11.3216	11.3275	11.3246	0.00415072
245051_at	AT2G23320	WRKY DNA-binding protein 15	11.0096	11.6392	11.3244	0.445173
263529_at	AT2G24765	ADP-ribosylation factor 3	11.2689	11.3788	11.3239	0.0777181
257053_at	AT3G15210	ethylene responsive element binding factor 4	11.5264	11.12	11.3232	0.287368
252723_at	AT3G43520	Transmembrane proteins 14C	11.7326	10.9134	11.323	0.579276
248884_at	AT5G46030	unknown protein; CONTAINS InterPro DOMAIN/s: Protein of unknown function DUF701, zinc-binding putative (InterPro:IPR007808); Has 30201 Blast hits to 17322 proteins in 780 species: Archae - 12; Bacteria - 1396; Metazoa - 17338; Fungi - 3422; Plants - 5037; Viruses - 0; Other Eukaryotes - 2996 (source: NCBI BLink).	11.1737	11.4721	11.3229	0.211057
247791_at	AT5G58710	rotamase CYP 7	11.3191	11.325	11.3221	0.00420021
250676_at	AT5G06320	NDR1/HIN1-like 3	11.27	11.3738	11.3219	0.0733623
253927_at	AT4G26710	ATPase, V0 complex, subunit E	11.3313	11.3091	11.3202	0.0156978
264399_at	AT1G61780	postsynaptic protein-related	11.2163	11.4237	11.32	0.14664
263807_at	AT2G04400	Aldolase-type TIM barrel family protein	11.1634	11.4765	11.3199	0.221402
248882_at	AT5G46210	cullin4	11.2593	11.3795	11.3194	0.0849589
267454_at	AT2G33730	P-loop containing nucleoside triphosphate hydrolases superfamily protein	11.3649	11.2716	11.3183	0.0659236
247403_at	AT5G62740	SPFH/Band 7/PHB domain-containing membrane-associated protein family	11.2123	11.424	11.3182	0.149716
257153_at	AT3G27220	Galactose oxidase/kelch repeat superfamily protein	11.4665	11.1626	11.3145	0.214911
253200_at	AT4G34720	ATPase, F0/V0 complex, subunit C protein	11.4141	11.2125	11.3133	0.142574
245731_at	AT1G73500	MAP kinase kinase 9	11.4219	11.2047	11.3133	0.153569
260472_at	AT1G10990	unknown protein; Has 4 Blast hits to 4 proteins in 1 species: Archae - 0; Bacteria - 0; Metazoa - 0; Fungi - 0; Plants - 4; Viruses - 0; Other Eukaryotes - 0 (source: NCBI BLink).	11.3699	11.2563	11.3131	0.0803132
267617_at	AT2G26670	Plant haem oxygenase (decyclizing) family protein	11.031	11.5932	11.3121	0.397521
260285_at	AT1G80560	isopropylmalate dehydrogenase 2	11.3824	11.2414	11.3119	0.0996738
261672_at	AT1G18450	actin-related protein 4	11.4567	11.1665	11.3116	0.205174
256797_at	AT3G18600	P-loop containing nucleoside triphosphate hydrolases superfamily protein	11.2326	11.3851	11.3089	0.107805
256956_at	AT3G13410	unknown protein; FUNCTIONS IN: molecular_function unknown; INVOLVED IN: biological_process unknown; LOCATED IN: endoplasmic reticulum; EXPRESSED IN: 25 plant structures; EXPRESSED DURING: 15 growth stages; BEST Arabidopsis thaliana protein match is: unknown protein (TAIR:AT1G55546.1); Has 49 Blast hits to 49 proteins in 14 species: Archae - 0; Bacteria - 0; Metazoa - 0; Fungi - 0; Plants - 48; Vi…	11.0869	11.5308	11.3088	0.313842
249840_at	AT5G23450	long-chain base (LCB) kinase 1	11.5265	11.0907	11.3086	0.308115
261408_s_at	AT1G07820;AT1G07660	[AT1G07820, Histone superfamily protein];[AT1G07660, Histone superfamily protein]	11.2857	11.3277	11.3067	0.029649
248433_at	AT5G51400	PLAC8 family protein	11.3798	11.2307	11.3053	0.10543
260414_at	AT1G69850	nitrate transporter 1:2	11.2864	11.3232	11.3048	0.0260215
266059_at	AT2G40765	unknown protein; FUNCTIONS IN: molecular_function unknown; INVOLVED IN: biological_process unknown; LOCATED IN: mitochondrion, mitochondrial respiratory chain complex III; EXPRESSED IN: 24 plant structures; EXPRESSED DURING: 15 growth stages; Has 32 Blast hits to 32 proteins in 11 species: Archae - 0; Bacteria - 0; Metazoa - 0; Fungi - 0; Plants - 32; Viruses - 0; Other Eukaryotes - 0 (source: NC…	11.1886	11.416	11.3023	0.160754
259639_at	AT1G52380	NUP50 (Nucleoporin 50 kDa) protein	11.1192	11.4834	11.3013	0.257507
249372_at	AT5G40760	glucose-6-phosphate dehydrogenase 6	11.0956	11.5052	11.3004	0.289645
248608_at	AT5G49460	ATP citrate lyase subunit B 2	11.1969	11.4032	11.3	0.145883
261202_at	AT1G12910	Transducin/WD40 repeat-like superfamily protein	11.4098	11.1879	11.2988	0.156893
252121_at	AT3G51160	NAD(P)-binding Rossmann-fold superfamily protein	11.3888	11.2069	11.2979	0.128623
263399_at	AT2G31490	unknown protein; Has 55 Blast hits to 55 proteins in 15 species: Archae - 0; Bacteria - 0; Metazoa - 0; Fungi - 0; Plants - 55; Viruses - 0; Other Eukaryotes - 0 (source: NCBI BLink).	11.2342	11.3601	11.2971	0.0890106
247960_at	AT5G57020	myristoyl-CoA:protein N-myristoyltransferase	11.2316	11.3604	11.296	0.09104
252192_at	AT3G50000	casein kinase II, alpha chain 2	11.2792	11.3123	11.2958	0.0233699
264745_at	AT1G62180	5'adenylylphosphosulfate reductase 2	11.4099	11.18	11.2949	0.162564
249232_at	AT5G42080	dynamin-like protein	11.4685	11.1212	11.2949	0.245571
250110_at	AT5G15350	early nodulin-like protein 17	11.3996	11.1852	11.2924	0.151575
248088_at	AT5G55070	Dihydrolipoamide succinyltransferase	11.2532	11.3283	11.2907	0.053033
249427_at	AT5G39850	Ribosomal protein S4	11.3197	11.2605	11.2901	0.0418183
245750_at	AT1G51060	histone H2A 10	11.3391	11.2401	11.2896	0.0699965
249998_at	AT5G18580	tonneau 2 (TON2)	11.3265	11.2522	11.2893	0.052531
261272_at	AT1G26665	Mediator complex, subunit Med10	11.218	11.3589	11.2885	0.0996101
260286_at	AT1G80600	HOPW1-1-interacting 1	11.3779	11.1978	11.2879	0.12735
259416_at	AT1G02305	Cysteine proteinases superfamily protein	11.2658	11.3098	11.2878	0.0310844
253308_at	AT4G33680	Pyridoxal phosphate (PLP)-dependent transferases superfamily protein	11.4496	11.1244	11.287	0.229923
258584_at	AT3G04090	small and basic intrinsic protein 1A	11.4504	11.123	11.2867	0.231471
249638_at	AT5G36880	acetyl-CoA synthetase	11.2823	11.2908	11.2866	0.00597505
252414_at	AT3G47420	phosphate starvation-induced gene 3	11.212	11.356	11.284	0.101845
262432_at	AT1G47530	MATE efflux family protein	11.1535	11.4127	11.2831	0.183282
255834_at	AT2G33410	RNA-binding (RRM/RBD/RNP motifs) family protein	11.3688	11.1969	11.2828	0.121566
264475_s_at	AT1G77150;AT1G77170	[AT1G77150, Pentatricopeptide repeat (PPR) superfamily protein];[AT1G77170, Tetratricopeptide repeat (TPR)-like superfamily protein]	11.1101	11.4533	11.2817	0.242693
257697_at	AT3G12700	Eukaryotic aspartyl protease family protein	11.2679	11.2942	11.281	0.0186181
260616_at	AT1G53280	Class I glutamine amidotransferase-like superfamily protein	11.3555	11.2044	11.28	0.10683
254331_s_at	AT4G22690;AT4G22710	[AT4G22690, cytochrome P450, family 706, subfamily A, polypeptide 1];[AT4G22710, cytochrome P450, family 706, subfamily A, polypeptide 2]	11.1073	11.4522	11.2797	0.243846
262602_at	AT1G15270	Translation machinery associated TMA7	11.2525	11.3063	11.2794	0.0380565
253053_at	AT4G37470	alpha/beta-Hydrolases superfamily protein	11.4583	11.0973	11.2778	0.255273
248966_at	AT5G45360	F-box family protein	11.6549	10.8995	11.2772	0.534099
260157_at	AT1G52930	Ribosomal RNA processing Brix domain protein	11.1839	11.366	11.275	0.128757
261136_at	AT1G19600	pfkB-like carbohydrate kinase family protein	11.2207	11.3287	11.2747	0.0763605
264069_at	AT2G28000	chaperonin-60alpha	11.3889	11.1575	11.2732	0.163653
253958_at	AT4G26400	RING/U-box superfamily protein	11.2285	11.3162	11.2723	0.0620557
258713_at	AT3G09735	S1FA-like DNA-binding protein	10.9666	11.577	11.2718	0.431639
262112_at	AT1G02870	FUNCTIONS IN: molecular_function unknown; INVOLVED IN: biological_process unknown; EXPRESSED IN: 23 plant structures; EXPRESSED DURING: 13 growth stages; CONTAINS InterPro DOMAIN/s: Ribosome biogenesis protein Nop16 (InterPro:IPR019002); Has 104 Blast hits to 104 proteins in 57 species: Archae - 0; Bacteria - 0; Metazoa - 0; Fungi - 63; Plants - 35; Viruses - 0; Other Eukaryotes - 6 (source: NCBI…	11.2904	11.2525	11.2715	0.0267993
264705_at	AT1G09620	ATP binding;leucine-tRNA ligases;aminoacyl-tRNA ligases;nucleotide binding;ATP binding;aminoacyl-tRNA ligases	11.4473	11.0939	11.2706	0.249849
247307_at	AT5G63860	Regulator of chromosome condensation (RCC1) family protein	11.3963	11.1444	11.2703	0.178071
253812_at	AT4G28240	Wound-responsive family protein	11.2685	11.2707	11.2696	0.00158392
263413_at	AT2G21240	basic pentacysteine 4	11.3458	11.1931	11.2694	0.107989
253980_at	AT4G26620	Sucrase/ferredoxin-like family protein	11.3093	11.2278	11.2686	0.0576221
254705_at	AT4G17870	Polyketide cyclase/dehydrase and lipid transport superfamily protein	11.0509	11.4858	11.2684	0.307535
258092_at	AT3G14595	Ribosomal protein L18ae family	11.3818	11.1533	11.2676	0.161588
252524_at	AT3G46430	unknown protein; FUNCTIONS IN: molecular_function unknown; INVOLVED IN: biological_process unknown; LOCATED IN: mitochondrion, mitochondrial respiratory chain complex III; EXPRESSED IN: 25 plant structures; EXPRESSED DURING: 15 growth stages; BEST Arabidopsis thaliana protein match is: unknown protein (TAIR:AT5G59613.2); Has 51 Blast hits to 51 proteins in 16 species: Archae - 0; Bacteria - 0; Me…	11.1518	11.3788	11.2653	0.160506
248868_at	AT5G46780	VQ motif-containing protein	11.2112	11.317	11.2641	0.0747836
265633_at	AT2G25490	EIN3-binding F box protein 1	11.3087	11.2128	11.2608	0.0678045
264004_at	AT2G22425	Microsomal signal peptidase 12 kDa subunit (SPC12)	11.355	11.1606	11.2578	0.137462
263900_at	AT2G36290	alpha/beta-Hydrolases superfamily protein	11.3251	11.1879	11.2565	0.0970151
262703_at	AT1G16510	SAUR-like auxin-responsive protein family	11.3108	11.199	11.2549	0.0790545
260619_at	AT1G08110	lactoylglutathione lyase family protein / glyoxalase I family protein	11.1681	11.34	11.254	0.121552
251403_at	AT3G60300	RWD domain-containing protein	11.0509	11.4544	11.2526	0.285346
263236_at	AT1G10470	response regulator 4	11.2599	11.2437	11.2518	0.0114834
259593_at	AT1G27970	nuclear transport factor 2B	11.278	11.2217	11.2499	0.0398455
249969_at	AT5G19090	Heavy metal transport/detoxification superfamily protein	11.2719	11.2274	11.2497	0.0314875
246147_s_at	AT5G19990;AT5G20000	[AT5G19990, regulatory particle triple-A ATPase 6A];[AT5G20000, AAA-type ATPase family protein]	11.3154	11.182	11.2487	0.0942785
AFFX-r2-Bs-dap-3_at	no_match	no_match	11.4138	11.0816	11.2477	0.234851
254920_at	AT4G11220	VIRB2-interacting protein 2	11.3424	11.1505	11.2465	0.135658
246041_at	AT5G19290	alpha/beta-Hydrolases superfamily protein	11.5411	10.944	11.2426	0.422213
259105_at	AT3G05500	Rubber elongation factor protein (REF)	11.3865	11.0962	11.2413	0.205273
262504_at	AT1G21750	PDI-like 1-1	11.259	11.223	11.241	0.0254558
264006_at	AT2G22430	homeobox protein 6	11.1635	11.3149	11.2392	0.107028
252354_at	AT3G48170	aldehyde dehydrogenase 10A9	11.0877	11.3904	11.2391	0.214055
267059_at	AT2G32520	alpha/beta-Hydrolases superfamily protein	11.25	11.2219	11.2359	0.0198202
265037_at	AT1G03860	prohibitin 2	11.4527	11.0191	11.2359	0.306651
260829_s_at	AT1G06870;AT2G30440	[AT1G06870, Peptidase S24/S26A/S26B/S26C family protein];[AT2G30440, thylakoid processing peptide]	11.1212	11.3459	11.2335	0.158922
249335_at	AT5G41010	DNA directed RNA polymerase, 7 kDa subunit	11.3305	11.1342	11.2323	0.138784
261326_s_at	AT1G44180;AT1G44820	[AT1G44180, Peptidase M20/M25/M40 family protein];[AT1G44820, Peptidase M20/M25/M40 family protein]	11.4036	11.0596	11.2316	0.243259
266904_at	AT2G34590	Transketolase family protein	11.3704	11.0909	11.2306	0.197622
253277_at	AT4G34230	cinnamyl alcohol dehydrogenase 5	11.1131	11.3465	11.2298	0.165067
251189_at	AT3G62650	unknown protein; BEST Arabidopsis thaliana protein match is: unknown protein (TAIR:AT2G47485.1); Has 57 Blast hits to 57 proteins in 13 species: Archae - 0; Bacteria - 0; Metazoa - 0; Fungi - 0; Plants - 57; Viruses - 0; Other Eukaryotes - 0 (source: NCBI BLink).	11.5987	10.8607	11.2297	0.521817
259100_at	AT3G04880	DNA-damage-repair/toleration protein (DRT102)	11.391	11.0681	11.2296	0.228318
267624_at	AT2G39660	botrytis-induced kinase1	11.3457	11.1076	11.2266	0.168419
263636_at	AT2G11910	unknown protein; FUNCTIONS IN: molecular_function unknown; INVOLVED IN: biological_process unknown; LOCATED IN: chloroplast envelope; EXPRESSED IN: 22 plant structures; EXPRESSED DURING: 13 growth stages; Has 92883 Blast hits to 31060 proteins in 1576 species: Archae - 765; Bacteria - 32670; Metazoa - 21164; Fungi - 12252; Plants - 4238; Viruses - 1282; Other Eukaryotes - 20512 (source: NCBI BLin…	11.399	11.0538	11.2264	0.244122
246990_at	AT5G67360	Subtilase family protein	11.2917	11.1589	11.2253	0.0938826
262694_at	AT1G62790	Bifunctional inhibitor/lipid-transfer protein/seed storage 2S albumin superfamily protein	11.3045	11.14	11.2222	0.116361
265148_at	AT1G51160	SNARE-like superfamily protein	11.1652	11.2782	11.2217	0.0799243
251241_s_at	AT3G62460;AT3G62530	[AT3G62460, Putative endonuclease or glycosyl hydrolase];[AT3G62530, ARM repeat superfamily protein]	11.1877	11.253	11.2203	0.0461316
262592_at	AT1G15400	unknown protein; FUNCTIONS IN: molecular_function unknown; INVOLVED IN: biological_process unknown; LOCATED IN: plasma membrane; EXPRESSED IN: 23 plant structures; EXPRESSED DURING: 13 growth stages; BEST Arabidopsis thaliana protein match is: unknown protein (TAIR:AT1G80180.1); Has 82 Blast hits to 82 proteins in 16 species: Archae - 0; Bacteria - 4; Metazoa - 0; Fungi - 0; Plants - 75; Viruses …	11.2573	11.1828	11.22	0.0526936
261579_at	AT1G01050	pyrophosphorylase 1	11.2736	11.1658	11.2197	0.0762261
264120_at	AT1G79340	metacaspase 4	11.3313	11.1066	11.2189	0.158894
263904_at	AT2G36380	pleiotropic drug resistance 6	10.9205	11.5164	11.2185	0.421372
250954_at	AT5G03520	RAB GTPase homolog 8C	11.141	11.2881	11.2146	0.104008
261833_at	AT1G10670	ATP-citrate lyase A-1	11.2366	11.1923	11.2145	0.0312965
249164_at	AT5G42820	Zinc finger C-x8-C-x5-C-x3-H type family protein	11.1158	11.313	11.2144	0.139449
257611_at	AT3G26580	Tetratricopeptide repeat (TPR)-like superfamily protein	11.3495	11.0788	11.2141	0.191449
245136_at	AT2G45210	SAUR-like auxin-responsive protein family	11.0537	11.3745	11.2141	0.226889
254356_at	AT4G22190	unknown protein; Has 283 Blast hits to 154 proteins in 44 species: Archae - 0; Bacteria - 2; Metazoa - 24; Fungi - 12; Plants - 48; Viruses - 0; Other Eukaryotes - 197 (source: NCBI BLink).	11.332	11.0955	11.2138	0.167245
257805_at	AT3G18830	polyol/monosaccharide transporter 5	11.1139	11.3136	11.2137	0.141209
246550_at	AT5G14920	Gibberellin-regulated family protein	11.2746	11.1503	11.2125	0.0879217
247585_at	AT5G60680	Protein of unknown function, DUF584	11.2432	11.1817	11.2125	0.0435295
257686_at	AT3G12800	short-chain dehydrogenase-reductase B	11.1762	11.247	11.2116	0.0500702
247007_at	AT5G67500	voltage dependent anion channel 2	11.1698	11.2515	11.2107	0.0577918
258206_at	AT3G14010	CTC-interacting domain 4	11.2837	11.1369	11.2103	0.103782
246452_at	AT5G16840	binding partner of acd11 1	11.4129	11.0075	11.2102	0.286626
258797_at	AT3G04730	indoleacetic acid-induced protein 16	11.0129	11.4066	11.2098	0.278409
254042_at	AT4G25810	xyloglucan endotransglycosylase 6	11.1263	11.2899	11.2081	0.115711
252890_at	AT4G39400	Leucine-rich receptor-like protein kinase family protein	11.3125	11.1032	11.2079	0.147962
260665_at	AT1G19360	Nucleotide-diphospho-sugar transferase family protein	11.2949	11.1201	11.2075	0.123616
255968_at	AT1G22270	Trm112p-like protein	11.2742	11.1379	11.206	0.0963857
251428_at	AT3G60140	Glycosyl hydrolase superfamily protein	10.8512	11.5592	11.2052	0.500632
253120_at	AT4G35790	phospholipase D delta	11.0937	11.3165	11.2051	0.157565
258692_at	AT3G08640	Protein of unknown function (DUF3411)	11.1493	11.2606	11.205	0.0786727
261523_at	AT1G71860	protein tyrosine phosphatase 1	11.2608	11.1419	11.2014	0.0840609
255816_at	AT2G33470	glycolipid transfer protein 1	11.1126	11.2874	11.2	0.123588
252337_at	AT3G48750	cell division control 2	11.1833	11.2144	11.1988	0.0219627
266846_at	AT2G25970	KH domain-containing protein	11.3148	11.0812	11.198	0.165159
265270_at	AT2G42910	Phosphoribosyltransferase family protein	11.2811	11.1147	11.1979	0.11767
267250_at	AT2G23060	Acyl-CoA N-acyltransferases (NAT) superfamily protein	11.2333	11.1607	11.197	0.0513077
256349_at	AT1G54890	Late embryogenesis abundant (LEA) protein-related	11.1375	11.2562	11.1969	0.0839619
248258_at	AT5G53400	HSP20-like chaperones superfamily protein	11.1848	11.2079	11.1964	0.0163837
251444_at	AT3G59990	methionine aminopeptidase 2B	11.191	11.2001	11.1955	0.00648417
257713_at	AT3G27380	succinate dehydrogenase 2-1	11.0459	11.3434	11.1947	0.210336
254853_at	AT4G12080	AT-hook motif nuclear-localized protein 1	11.1348	11.2519	11.1934	0.0828022
266070_at	AT2G18660	plant natriuretic peptide A	11.151	11.2348	11.1929	0.0592343
253386_at	AT4G33030	sulfoquinovosyldiacylglycerol 1	10.9559	11.428	11.1919	0.333853
251946_at	AT3G53540	unknown protein; LOCATED IN: plasma membrane; EXPRESSED IN: 24 plant structures; EXPRESSED DURING: 14 growth stages; CONTAINS InterPro DOMAIN/s: Protein of unknown function DUF3741 (InterPro:IPR022212); BEST Arabidopsis thaliana protein match is: Protein of unknown function (DUF3741) (TAIR:AT4G28760.2); Has 1710 Blast hits to 868 proteins in 206 species: Archae - 2; Bacteria - 409; Metazoa - 304;…	11.1353	11.2463	11.1908	0.0784889
248146_at	AT5G54940	Translation initiation factor SUI1 family protein	10.9069	11.4738	11.1904	0.400802
251659_at	AT3G57090	Tetratricopeptide repeat (TPR)-like superfamily protein	11.2863	11.0921	11.1892	0.137313
255635_at	AT4G00720	shaggy-like protein kinase 32	11.1654	11.2122	11.1888	0.0330643
249812_at	AT5G23830	MD-2-related lipid recognition domain-containing protein	11.0226	11.3532	11.1879	0.233798
256225_at	AT1G56220	Dormancy/auxin associated family protein	11.2334	11.1412	11.1873	0.0652518
247863_at	AT5G57900	SKP1 interacting partner 1	11.27	11.1007	11.1853	0.119741
253918_at	AT4G27320	Adenine nucleotide alpha hydrolases-like superfamily protein	11.1226	11.2459	11.1842	0.0872358
251704_at	AT3G56360	unknown protein; FUNCTIONS IN: molecular_function unknown; INVOLVED IN: biological_process unknown; LOCATED IN: chloroplast; EXPRESSED IN: 24 plant structures; EXPRESSED DURING: 15 growth stages; BEST Arabidopsis thaliana protein match is: unknown protein (TAIR:AT5G05250.1); Has 45 Blast hits to 45 proteins in 13 species: Archae - 0; Bacteria - 0; Metazoa - 0; Fungi - 0; Plants - 45; Viruses - 0;…	11.1076	11.2598	11.1837	0.107593
254127_at	AT4G24520	P450 reductase 1	11.1746	11.1926	11.1836	0.0127138
258365_s_at	AT5G11880;AT3G14390	[AT5G11880, Pyridoxal-dependent decarboxylase family protein];[AT3G14390, Pyridoxal-dependent decarboxylase family protein]	11.1639	11.2032	11.1835	0.0278247
247677_at	AT5G59420	OSBP(oxysterol binding protein)-related protein 3C	11.1887	11.1772	11.183	0.00810344
266459_at	AT2G47970	Nuclear pore localisation protein NPL4	11.3887	10.9763	11.1825	0.291604
246935_at	AT5G25350	EIN3-binding F box protein 2	11.4241	10.9407	11.1824	0.341822
266351_at	AT2G01490	phytanoyl-CoA dioxygenase (PhyH) family protein	11.1712	11.1932	11.1822	0.0155917
260588_at	AT1G53320	tubby like protein 7	11.1113	11.2523	11.1818	0.0997374
245106_at	AT2G41650	unknown protein; FUNCTIONS IN: molecular_function unknown; INVOLVED IN: biological_process unknown; LOCATED IN: chloroplast; EXPRESSED IN: 22 plant structures; EXPRESSED DURING: 13 growth stages; Has 3 Blast hits to 3 proteins in 1 species: Archae - 0; Bacteria - 0; Metazoa - 0; Fungi - 0; Plants - 3; Viruses - 0; Other Eukaryotes - 0 (source: NCBI BLink).	11.2562	11.1059	11.181	0.106271
262518_at	AT1G17170	glutathione S-transferase TAU 24	10.8988	11.4607	11.1797	0.397352
250130_at	AT5G16510	Alpha-1,4-glucan-protein synthase family protein	11.4367	10.9224	11.1795	0.363658
246171_at	AT5G32440	Ubiquitin system component Cue protein	11.2514	11.1067	11.1791	0.10229
248120_at	AT5G54540	Uncharacterised conserved protein (UCP012943)	11.2259	11.1313	11.1786	0.0668711
247052_at	AT5G66700	homeobox 53	11.0101	11.3467	11.1784	0.237977
258188_at	AT3G17800	Protein of unknown function (DUF760)	11.0627	11.2937	11.1782	0.163313
262367_at	AT1G73030	SNF7 family protein	11.2431	11.1124	11.1778	0.0924401
247721_at	AT5G59140	BTB/POZ domain-containing protein	11.121	11.2339	11.1775	0.0798182
265676_at	AT2G32070	Polynucleotidyl transferase, ribonuclease H-like superfamily protein	11.2716	11.083	11.1773	0.133353
254262_at	AT4G23470	PLAC8 family protein	11.1801	11.1743	11.1772	0.00409415
249910_at	AT5G22630	arogenate dehydratase 5	11.2177	11.1363	11.177	0.0575726
267211_at	AT2G44065	Ribosomal protein L2 family	11.0595	11.2932	11.1764	0.165251
253959_at	AT4G26410	Uncharacterised conserved protein UCP022280	11.266	11.0865	11.1762	0.126919
261866_at	AT1G50420	scarecrow-like 3	11.0335	11.3182	11.1758	0.201335
265035_at	AT1G61620	phosphoinositide binding	11.2153	11.1281	11.1717	0.0616597
261177_at	AT1G04770	Tetratricopeptide repeat (TPR)-like superfamily protein	10.9454	11.397	11.1712	0.319329
247001_at	AT5G67330	natural resistance associated macrophage protein 4	10.9918	11.348	11.1699	0.251864
266885_at	AT2G44610	Ras-related small GTP-binding family protein	11.083	11.2568	11.1699	0.122853
261227_at	AT1G20200	PAM domain (PCI/PINT associated module) protein	11.3178	11.0206	11.1692	0.210152
256547_at	AT3G14840	Leucine-rich repeat transmembrane protein kinase	10.8619	11.475	11.1684	0.433534
253664_at	AT4G30210	P450 reductase 2	11.072	11.2592	11.1656	0.132377
250923_at	AT5G03455	Rhodanese/Cell cycle control phosphatase superfamily protein	11.1558	11.1751	11.1654	0.0136542
264386_at	AT1G12000	Phosphofructokinase family protein	11.1834	11.1469	11.1652	0.0258094
246073_at	AT5G20180	Ribosomal protein L36	11.2963	11.034	11.1651	0.185538
259803_at	AT1G72150	PATELLIN 1	11.1721	11.152	11.1621	0.0141563
260530_at	AT2G47320	Cyclophilin-like peptidyl-prolyl cis-trans isomerase family protein	11.2367	11.0857	11.1612	0.10683
247588_at	AT5G60640	PDI-like 1-4	11.1528	11.168	11.1604	0.0107551
259911_at	AT1G72680	cinnamyl-alcohol dehydrogenase	11.0029	11.3178	11.1603	0.222703
255633_at	AT4G00585	unknown protein; Has 47 Blast hits to 47 proteins in 22 species: Archae - 0; Bacteria - 0; Metazoa - 3; Fungi - 7; Plants - 33; Viruses - 0; Other Eukaryotes - 4 (source: NCBI BLink).	11.1753	11.1443	11.1598	0.0218567
264219_at	AT1G60420	DC1 domain-containing protein	11.2923	11.0266	11.1594	0.187942
250790_at	AT5G05640	nucleoprotein-related	11.2927	11.0261	11.1594	0.188522
266905_at	AT2G34560	P-loop containing nucleoside triphosphate hydrolases superfamily protein	11.267	11.0489	11.1579	0.154206
251226_at	AT3G62680	proline-rich protein 3	11.3782	10.9365	11.1573	0.312343
265593_s_at	AT2G20120;AT2G20130	[AT2G20120, Protein of unknown function (DUF502)];[AT2G20130, like COV 1]	11.2159	11.0966	11.1563	0.0843366
249817_at	AT5G23820	MD-2-related lipid recognition domain-containing protein	11.0748	11.2374	11.1561	0.114976
264809_at	AT1G08830	copper/zinc superoxide dismutase 1	11.1448	11.1673	11.156	0.015924
256289_s_at	AT3G12240;AT3G12230	[AT3G12240, serine carboxypeptidase-like 15];[AT3G12230, serine carboxypeptidase-like 14]	11.0159	11.2935	11.1547	0.196265
261767_s_at	AT1G15500;AT1G80300	[AT1G15500, TLC ATP/ADP transporter];[AT1G80300, nucleotide transporter 1]	11.0693	11.2327	11.151	0.115541
255726_at	AT1G25530	Transmembrane amino acid transporter family protein	11.416	10.8848	11.1504	0.37565
250912_at	AT5G03740	histone deacetylase 2C	11.2432	11.0562	11.1497	0.132243
254654_at	AT4G18040	eukaryotic translation initiation factor 4E	11.0777	11.2195	11.1486	0.100296
245822_at	AT1G26110	decapping 5	11.2262	11.0704	11.1483	0.110196
253223_at	AT4G35000	ascorbate peroxidase 3	11.1609	11.1321	11.1465	0.0203717
254761_at	AT4G13195	CLAVATA3/ESR-RELATED 44	11.2135	11.0785	11.146	0.0955231
252563_at	AT3G45970	expansin-like A1	11.1687	11.1218	11.1452	0.0331704
255176_s_at	AT4G07950;AT1G01210	[AT4G07950, DNA-directed RNA polymerase, subunit M, archaeal];[AT1G01210, DNA-directed RNA polymerase, subunit M, archaeal]	11.0269	11.2631	11.145	0.167054
249266_at	AT5G41670	6-phosphogluconate dehydrogenase family protein	11.3346	10.9537	11.1442	0.269351
254387_at	AT4G21850	methionine sulfoxide reductase B9	11.2292	11.0543	11.1417	0.123701
254734_at	AT4G13780	methionine--tRNA ligase, putative / methionyl-tRNA synthetase, putative / MetRS, putative	11.2055	11.0754	11.1404	0.0919875
255569_at	AT4G01320	Peptidase family M48 family protein	11.2424	11.0363	11.1394	0.145735
260451_at	AT1G72360	Integrase-type DNA-binding superfamily protein	11.0228	11.2553	11.139	0.164346
246200_at	AT4G37240	unknown protein; FUNCTIONS IN: molecular_function unknown; INVOLVED IN: N-terminal protein myristoylation; LOCATED IN: cellular_component unknown; EXPRESSED IN: 22 plant structures; EXPRESSED DURING: 13 growth stages; BEST Arabidopsis thaliana protein match is: unknown protein (TAIR:AT2G23690.1); Has 30201 Blast hits to 17322 proteins in 780 species: Archae - 12; Bacteria - 1396; Metazoa - 17338;…	11.4841	10.7928	11.1384	0.488802
266694_at	AT2G19790	SNARE-like superfamily protein	11.0344	11.2418	11.1381	0.146647
258453_at	AT3G22320	Eukaryotic rpb5 RNA polymerase subunit family protein	10.7663	11.5086	11.1374	0.524885
253437_at	AT4G32460	Protein of unknown function, DUF642	11.3269	10.9451	11.136	0.269959
253536_at	AT4G31580	serine/arginine-rich 22	11.2003	11.0702	11.1353	0.0919875
248492_at	AT5G51040	unknown protein; CONTAINS InterPro DOMAIN/s: Protein of unknown function DUF339 (InterPro:IPR005631); Has 532 Blast hits to 532 proteins in 207 species: Archae - 0; Bacteria - 285; Metazoa - 16; Fungi - 41; Plants - 40; Viruses - 0; Other Eukaryotes - 150 (source: NCBI BLink).	11.0084	11.2615	11.1349	0.179004
248138_at	AT5G54960	pyruvate decarboxylase-2	11.4	10.8697	11.1348	0.375
247735_at	AT5G59440	P-loop containing nucleoside triphosphate hydrolases superfamily protein	11.1217	11.1477	11.1347	0.0184272
255782_at	AT1G19850	Transcriptional factor B3 family protein / auxin-responsive factor AUX/IAA-related	11.157	11.1103	11.1336	0.033029
246855_at	AT5G26280	TRAF-like family protein	10.9331	11.3341	11.1336	0.283564
249719_at	AT5G35735	Auxin-responsive family protein	11.1756	11.0908	11.1332	0.0599556
245340_at	AT4G14420	HR-like lesion-inducing protein-related	11.1372	11.1284	11.1328	0.00622254
250562_at	AT5G08040	mitochondrial import receptor subunit TOM5 homolog	11.206	11.0589	11.1324	0.10398
247033_at	AT5G67250	SKP1/ASK1-interacting protein 2	11.0594	11.2044	11.1319	0.102523
265799_at	AT2G35680	Phosphotyrosine protein phosphatases superfamily protein	11.1404	11.1229	11.1316	0.0123249
253987_at	AT4G26270	phosphofructokinase 3	10.9958	11.2654	11.1306	0.19065
258162_at	AT3G17810	pyrimidine 1	11.0067	11.2487	11.1277	0.171099
257251_at	AT3G24160	putative type 1 membrane protein	11.0814	11.1709	11.1261	0.0632507
245393_at	AT4G16260	Glycosyl hydrolase superfamily protein	10.9194	11.3323	11.1259	0.291929
258158_at	AT3G17790	purple acid phosphatase 17	10.8915	11.3589	11.1252	0.330495
247173_at	AT5G65260	RNA-binding (RRM/RBD/RNP motifs) family protein	11.1522	11.096	11.1241	0.0397535
267209_at	AT2G30930	unknown protein; FUNCTIONS IN: molecular_function unknown; INVOLVED IN: biological_process unknown; LOCATED IN: chloroplast, plasma membrane, membrane; EXPRESSED IN: 24 plant structures; EXPRESSED DURING: 14 growth stages; BEST Arabidopsis thaliana protein match is: unknown protein (TAIR:AT1G06540.1); Has 194 Blast hits to 176 proteins in 78 species: Archae - 0; Bacteria - 101; Metazoa - 15; Fung…	11.1755	11.0725	11.124	0.0728391
253805_at	AT4G28260	unknown protein; Has 50 Blast hits to 42 proteins in 12 species: Archae - 0; Bacteria - 0; Metazoa - 1; Fungi - 0; Plants - 49; Viruses - 0; Other Eukaryotes - 0 (source: NCBI BLink).	11.1543	11.0937	11.124	0.0428577
263986_at	AT2G42790	citrate synthase 3	11.1165	11.1275	11.122	0.00778525
250058_at	AT5G17870	plastid-specific 50S ribosomal protein 6	11.2687	10.9711	11.1199	0.210442
248858_at	AT5G46630	Clathrin adaptor complexes medium subunit family protein	11.0197	11.2192	11.1194	0.141075
259434_at	AT1G01490	Heavy metal transport/detoxification superfamily protein	11.1214	11.1173	11.1194	0.00289914
258728_at	AT3G11800	unknown protein; FUNCTIONS IN: molecular_function unknown; INVOLVED IN: biological_process unknown; LOCATED IN: endomembrane system; EXPRESSED IN: 24 plant structures; EXPRESSED DURING: 15 growth stages; BEST Arabidopsis thaliana protein match is: unknown protein (TAIR:AT3G44150.1); Has 74 Blast hits to 73 proteins in 18 species: Archae - 0; Bacteria - 0; Metazoa - 0; Fungi - 0; Plants - 72; Viru…	11.2131	11.0224	11.1177	0.134831
265451_at	AT2G46490	unknown protein; BEST Arabidopsis thaliana protein match is: unknown protein (TAIR:AT5G35110.1); Has 34 Blast hits to 34 proteins in 7 species: Archae - 0; Bacteria - 0; Metazoa - 1; Fungi - 0; Plants - 33; Viruses - 0; Other Eukaryotes - 0 (source: NCBI BLink).	11.0556	11.1783	11.117	0.0867479
245989_s_at	AT5G20620	ubiquitin 4	11.0257	11.2031	11.1144	0.125398
247042_at	AT5G67220	FMN-linked oxidoreductases superfamily protein	11.1721	11.0561	11.1141	0.0820385
255430_at	AT4G03320	translocon at the inner envelope membrane of chloroplasts 20-IV	11.1672	11.0572	11.1122	0.0777747
256783_at	AT3G13670	Protein kinase family protein	11.0466	11.1775	11.1121	0.0925673
265392_at	AT2G20860	lipoic acid synthase 1	11.1484	11.0745	11.1114	0.0522764
248957_at	AT5G45620	Proteasome component (PCI) domain protein	11.1312	11.0915	11.1114	0.0280721
253334_at	AT4G33360	NAD(P)-binding Rossmann-fold superfamily protein	11.1081	11.1109	11.1095	0.00201525
266955_at	AT2G34520	mitochondrial ribosomal protein S14	11.1003	11.1171	11.1087	0.011837
249374_at	AT5G40580	20S proteasome beta subunit PBB2	11.1636	11.0475	11.1056	0.082088
253264_at	AT4G33950	Protein kinase superfamily protein	11.0668	11.1431	11.105	0.053931
245729_at	AT1G73490	RNA-binding (RRM/RBD/RNP motifs) family protein	11.1087	11.1008	11.1047	0.00564271
253528_s_at	AT4G31480;AT4G31490	[AT4G31480, Coatomer, beta subunit];[AT4G31490, Coatomer, beta subunit]	11.0749	11.133	11.1039	0.0410546
262204_at	AT2G01100	unknown protein; Has 19420 Blast hits to 10641 proteins in 779 species: Archae - 0; Bacteria - 1003; Metazoa - 10257; Fungi - 1826; Plants - 1570; Viruses - 56; Other Eukaryotes - 4708 (source: NCBI BLink).	10.8127	11.3951	11.1039	0.411798
249754_at	AT5G24530	2-oxoglutarate (2OG) and Fe(II)-dependent oxygenase superfamily protein	11.0807	11.1255	11.1031	0.0316289
250390_at	AT5G11340	Acyl-CoA N-acyltransferases (NAT) superfamily protein	11.2534	10.9468	11.1001	0.21682
266808_at	AT2G29995	unknown protein; FUNCTIONS IN: molecular_function unknown; INVOLVED IN: biological_process unknown; LOCATED IN: endomembrane system; EXPRESSED IN: 15 plant structures; EXPRESSED DURING: 6 growth stages; BEST Arabidopsis thaliana protein match is: unknown protein (TAIR:AT1G07175.1); Has 14 Blast hits to 14 proteins in 3 species: Archae - 0; Bacteria - 0; Metazoa - 0; Fungi - 0; Plants - 14; Viruse…	10.9106	11.2885	11.0995	0.267216
254918_at	AT4G11260	phosphatase-related	10.9633	11.2347	11.099	0.191888
260028_at	AT1G29980	Protein of unknown function, DUF642	11.1882	11.0066	11.0974	0.128404
265817_at	AT2G18050	histone H1-3	11.0718	11.1179	11.0949	0.0325764
263251_at	AT2G31410	unknown protein; Has 1719 Blast hits to 1091 proteins in 184 species: Archae - 5; Bacteria - 24; Metazoa - 559; Fungi - 169; Plants - 192; Viruses - 1; Other Eukaryotes - 769 (source: NCBI BLink).	10.7771	11.4095	11.0933	0.447238
266103_at	AT2G45140	plant VAP homolog 12	11.2408	10.9447	11.0928	0.209388
245796_at	AT1G32230	WWE protein-protein interaction domain protein family	10.9328	11.2517	11.0922	0.225503
257722_at	AT3G18490	Eukaryotic aspartyl protease family protein	11.2506	10.9338	11.0922	0.223997
245885_at	AT5G09440	EXORDIUM like 4	11.4617	10.7219	11.0918	0.523132
267306_at	AT2G30060	Pleckstrin homology (PH) domain superfamily protein	11.0893	11.0932	11.0913	0.00277186
252182_at	AT3G50670	U1 small nuclear ribonucleoprotein-70K	11.1634	11.0183	11.0909	0.102622
262402_at	AT1G49410	translocase of the outer mitochondrial membrane 6	11.0651	11.1162	11.0907	0.0361049
245821_at	AT1G26270	Phosphatidylinositol 3- and 4-kinase family protein	11.0439	11.1367	11.0903	0.0656054
256940_at	AT3G30720	qua-quine starch	11.0337	11.1457	11.0897	0.079196
262057_at	AT1G80040	FUNCTIONS IN: molecular_function unknown; INVOLVED IN: biological_process unknown; LOCATED IN: chloroplast; EXPRESSED IN: 24 plant structures; EXPRESSED DURING: 15 growth stages; CONTAINS InterPro DOMAIN/s: Ubiquitin system component Cue (InterPro:IPR003892); BEST Arabidopsis thaliana protein match is: Ubiquitin system component Cue protein (TAIR:AT5G32440.1); Has 30201 Blast hits to 17322 protei…	11.0278	11.1499	11.0889	0.0863519
256621_at	AT3G24450	Heavy metal transport/detoxification superfamily protein	10.9922	11.1848	11.0885	0.136224
262481_at	AT1G17080	Ribosomal protein L18ae family	11.1738	11	11.0869	0.122931
245626_at	AT1G56700	Peptidase C15, pyroglutamyl peptidase I-like	10.8927	11.2799	11.0863	0.273792
254103_at	AT4G25030	unknown protein; BEST Arabidopsis thaliana protein match is: unknown protein (TAIR:AT5G45410.3); Has 125 Blast hits to 125 proteins in 36 species: Archae - 2; Bacteria - 31; Metazoa - 0; Fungi - 4; Plants - 88; Viruses - 0; Other Eukaryotes - 0 (source: NCBI BLink).	11.0673	11.1042	11.0857	0.0261276
264168_at	AT1G02080	transcription regulators	11.1342	11.0359	11.0851	0.0695298
245167_s_at	AT2G33120;AT2G33110	[AT2G33120, synaptobrevin-related protein 1];[AT2G33110, vesicle-associated membrane protein 723]	10.9973	11.1658	11.0816	0.11914
262295_at	AT1G27650	U2 snRNP auxiliary factor small subunit, putative	11.1106	11.0518	11.0812	0.0416062
259357_at	AT1G13380	Protein of unknown function (DUF1218)	11.0352	11.1256	11.0804	0.0639295
259980_at	AT1G76520	Auxin efflux carrier family protein	10.9787	11.1819	11.0803	0.143691
258975_at	AT3G01970	WRKY DNA-binding protein 45	10.9366	11.2237	11.0801	0.202968
245768_at	AT1G33590	Leucine-rich repeat (LRR) family protein	11.0609	11.0988	11.0799	0.026764
256818_at	AT3G21420	2-oxoglutarate (2OG) and Fe(II)-dependent oxygenase superfamily protein	11.2061	10.9532	11.0797	0.178785
256916_at	AT3G24050	GATA transcription factor 1	11.1204	11.0322	11.0763	0.0624022
253167_at	AT4G35310	calmodulin-domain protein kinase 5	11.1816	10.97	11.0758	0.149603
258469_at	AT3G06050	peroxiredoxin IIF	11.1928	10.9574	11.0751	0.16646
245169_at	AT2G33220	GRIM-19 protein	11.1776	10.9715	11.0746	0.145777
245122_at	AT2G47420	Ribosomal RNA adenine dimethylase family protein	11.0749	11.0742	11.0746	0.000523259
251877_at	AT3G54300	vesicle-associated membrane protein 727	11.0607	11.0836	11.0721	0.016221
264903_at	AT1G23190	Phosphoglucomutase/phosphomannomutase family protein	11.1806	10.961	11.0708	0.155323
255797_at	AT2G33630	NAD(P)-binding Rossmann-fold superfamily protein	11.0162	11.1233	11.0697	0.0757241
263598_at	AT2G01850	endoxyloglucan transferase A3	10.9501	11.1881	11.0691	0.16832
252832_at	AT4G39910	ubiquitin-specific protease 3	11.0403	11.0973	11.0688	0.0403051
247811_at	AT5G58430	exocyst subunit exo70 family protein B1	11.2268	10.9104	11.0686	0.223714
254165_at	AT4G24330	Protein of unknown function (DUF1682)	11.2654	10.87	11.0677	0.279583
247678_at	AT5G59520	ZRT/IRT-like protein 2	11.3072	10.828	11.0676	0.338838
250547_at	AT5G08100	N-terminal nucleophile aminohydrolases (Ntn hydrolases) superfamily protein	10.9935	11.1418	11.0676	0.104864
258904_at	AT3G06400	chromatin-remodeling protein 11	10.8632	11.2676	11.0654	0.285961
250972_at	AT5G02840	LHY/CCA1-like 1	10.893	11.237	11.065	0.243273
256301_at	AT1G69510	cAMP-regulated phosphoprotein 19-related protein	11.0097	11.1192	11.0645	0.0774353
261193_at	AT1G32920	unknown protein; FUNCTIONS IN: molecular_function unknown; INVOLVED IN: response to wounding; LOCATED IN: endomembrane system; EXPRESSED IN: 23 plant structures; EXPRESSED DURING: 13 growth stages; BEST Arabidopsis thaliana protein match is: unknown protein (TAIR:AT1G32928.1); Has 42 Blast hits to 42 proteins in 8 species: Archae - 0; Bacteria - 0; Metazoa - 0; Fungi - 0; Plants - 42; Viruses - 0…	10.7552	11.3736	11.0644	0.437275
261019_at	AT1G26470	FUNCTIONS IN: molecular_function unknown; INVOLVED IN: regulation of transcription; LOCATED IN: nucleus, H4/H2A histone acetyltransferase complex; EXPRESSED IN: 23 plant structures; EXPRESSED DURING: 15 growth stages; CONTAINS InterPro DOMAIN/s: CT20 (InterPro:IPR012423); Has 60 Blast hits to 60 proteins in 27 species: Archae - 0; Bacteria - 0; Metazoa - 26; Fungi - 2; Plants - 30; Viruses - 0; O…	11.0818	11.0459	11.0639	0.0254205
256657_at	AT3G18860	transducin family protein / WD-40 repeat family protein	11.0871	11.036	11.0616	0.0360837
258921_at	AT3G10500	NAC domain containing protein 53	11.1098	11.0128	11.0613	0.0685894
246062_at	AT5G19330	ARM repeat protein interacting with ABF2	10.9858	11.1359	11.0609	0.106193
245043_at	AT2G26430	arginine-rich cyclin 1	10.9107	11.2102	11.0605	0.211757
259521_at	AT1G12410	CLP protease proteolytic subunit 2	11.1089	11.0079	11.0584	0.0714107
247551_at	AT5G60980	Nuclear transport factor 2 (NTF2) family protein with RNA binding (RRM-RBD-RNP motifs) domain	11.1396	10.9696	11.0546	0.120222
255477_at	AT4G02370	Protein of unknown function, DUF538	11.1118	10.9958	11.0538	0.0820385
264095_at	AT1G79230	mercaptopyruvate sulfurtransferase 1	11.0447	11.0627	11.0537	0.0127067
266657_at	AT2G25910	3'-5' exonuclease domain-containing protein / K homology domain-containing protein / KH domain-containing protein	11.0957	11.0109	11.0533	0.0599414
255942_at	AT1G22360	UDP-glucosyl transferase 85A2	10.9373	11.1666	11.0519	0.162083
249975_s_at	AT3G06320;AT5G18790	[AT3G06320, Ribosomal protein L33 family protein];[AT5G18790, Ribosomal protein L33 family protein]	10.8871	11.2164	11.0518	0.232886
263223_at	AT1G30630	Coatomer epsilon subunit	11.0294	11.0703	11.0499	0.0289419
245141_at	AT2G45400	NAD(P)-binding Rossmann-fold superfamily protein	10.9244	11.1716	11.048	0.174839
246481_s_at	AT5G15960;AT5G15970	[AT5G15960, stress-responsive protein (KIN1) / stress-induced protein (KIN1)];[AT5G15970, stress-responsive protein (KIN2) / stress-induced protein (KIN2) / cold-responsive protein (COR6.6) / cold-regulated protein (COR6.6)]	10.9573	11.1377	11.0475	0.127619
253205_at	AT4G34490	cyclase associated protein 1	11.1985	10.895	11.0468	0.214586
265818_at	AT2G18040	peptidylprolyl cis/trans isomerase, NIMA-interacting 1	10.7489	11.343	11.0459	0.420135
250922_at	AT5G03345	FUNCTIONS IN: molecular_function unknown; INVOLVED IN: biological_process unknown; LOCATED IN: endomembrane system; EXPRESSED IN: 24 plant structures; EXPRESSED DURING: 15 growth stages; CONTAINS InterPro DOMAIN/s: Magnesium transporter (InterPro:IPR018937); Has 30201 Blast hits to 17322 proteins in 780 species: Archae - 12; Bacteria - 1396; Metazoa - 17338; Fungi - 3422; Plants - 5037; Viruses -…	11.0165	11.0747	11.0456	0.0411253
247624_at	AT5G60160	Zn-dependent exopeptidases superfamily protein	11.0648	11.0194	11.0421	0.0321239
267368_at	AT2G44350	Citrate synthase family protein	11.1478	10.932	11.0399	0.152608
253996_at	AT4G26110	nucleosome assembly protein1;1	10.7619	11.3174	11.0397	0.392805
254925_at	AT4G11380	Adaptin family protein	11.0525	11.0219	11.0372	0.021694
264382_at	AT2G25110	stromal cell-derived factor 2-like protein precursor	11.0754	10.9978	11.0366	0.0548361
252947_at	AT4G38600	HEAT repeat ;HECT-domain (ubiquitin-transferase)	11.0753	10.9978	11.0365	0.0548291
260325_at	AT1G63940	monodehydroascorbate reductase 6	11.0543	11.0165	11.0354	0.0267357
251200_at	AT3G63010	alpha/beta-Hydrolases superfamily protein	11.072	10.9974	11.0347	0.052736
250921_at	AT5G03460	unknown protein; FUNCTIONS IN: molecular_function unknown; INVOLVED IN: biological_process unknown; LOCATED IN: endomembrane system; EXPRESSED IN: 24 plant structures; EXPRESSED DURING: 15 growth stages; Has 30201 Blast hits to 17322 proteins in 780 species: Archae - 12; Bacteria - 1396; Metazoa - 17338; Fungi - 3422; Plants - 5037; Viruses - 0; Other Eukaryotes - 2996 (source: NCBI BLink).	11.0564	11.0121	11.0342	0.0313248
265274_at	AT2G28450	zinc finger (CCCH-type) family protein	10.942	11.1263	11.0342	0.130313
266641_at	AT2G35605	SWIB/MDM2 domain superfamily protein	11.1406	10.927	11.0338	0.151045
258393_at	AT3G15480	Protein of unknown function (DUF1218)	11.1431	10.9225	11.0328	0.156002
266348_at	AT2G01450	MAP kinase 17	10.9705	11.0943	11.0324	0.0875186
262840_at	AT1G14900	high mobility group A	11.2631	10.7991	11.0311	0.32814
258642_at	AT3G07910	FUNCTIONS IN: molecular_function unknown; INVOLVED IN: biological_process unknown; LOCATED IN: endomembrane system; EXPRESSED IN: 24 plant structures; EXPRESSED DURING: 15 growth stages; CONTAINS InterPro DOMAIN/s: Reactive oxygen species modulator 1 (InterPro:IPR018450); Has 192 Blast hits to 192 proteins in 80 species: Archae - 0; Bacteria - 0; Metazoa - 139; Fungi - 6; Plants - 39; Viruses - 0…	11.0726	10.9872	11.0299	0.0603516
263494_at	AT2G42590	general regulatory factor 9	10.9895	11.069	11.0292	0.0562008
251845_at	AT3G54540	general control non-repressible 4	10.8234	11.2346	11.029	0.290812
248326_at	AT5G52820	WD-40 repeat family protein / notchless protein, putative	11.0797	10.9783	11.029	0.0716794
258140_at	AT3G24503	aldehyde dehydrogenase 2C4	10.9832	11.0691	11.0261	0.06079
247656_at	AT5G59890	actin depolymerizing factor 4	11.038	11.0095	11.0237	0.0201313
258576_at	AT3G04230	Ribosomal protein S5 domain 2-like superfamily protein	11.1539	10.8917	11.0228	0.18541
253608_at	AT4G30290	xyloglucan endotransglucosylase/hydrolase 19	10.8236	11.2195	11.0216	0.279951
246870_at	AT5G26030	ferrochelatase 1	10.9957	11.0465	11.0211	0.0359635
259592_at	AT1G27950	glycosylphosphatidylinositol-anchored lipid protein transfer 1	10.893	11.1491	11.021	0.181076
267174_at	AT2G37600	Ribosomal protein L36e family protein	11.1804	10.8616	11.021	0.225397
260775_at	AT1G78300	general regulatory factor 2	11.1799	10.8617	11.0208	0.224987
251624_at	AT3G57280	Transmembrane proteins 14C	11.0746	10.9655	11.02	0.0771524
253116_at	AT4G35850	Pentatricopeptide repeat (PPR) superfamily protein	11.0601	10.9793	11.0197	0.0570918
261725_at	AT1G76300	snRNP core protein SMD3	11.1004	10.9383	11.0194	0.11465
255017_at	AT4G10100	co-factor for nitrate, reductase and xanthine dehydrogenase 7	11.0814	10.9554	11.0184	0.0890601
265953_at	AT2G37478;AT2G37480	[AT2G37478, conserved peptide upstream open reading frame 52];[AT2G37480, unknown protein; BEST Arabidopsis thaliana protein match is: unknown protein (TAIR:AT3G53670.2); Has 186 Blast hits to 186 proteins in 35 species: Archae - 0; Bacteria - 2; Metazoa - 14; Fungi - 7; Plants - 154; Viruses - 0; Other Eukaryotes - 9 (source: NCBI BLink).]	11.0251	11.0091	11.0171	0.0112996
264506_at	AT1G09560	germin-like protein 5	11.1659	10.8681	11.017	0.210633
254547_at	AT4G19860	alpha/beta-Hydrolases superfamily protein	11.1368	10.8948	11.0158	0.17112
254990_at	AT4G10610	CTC-interacting domain 12	11.0243	11.0071	11.0157	0.0121834
245228_at	AT3G29810	COBRA-like protein 2 precursor	10.9974	11.0316	11.0145	0.0241548
248690_at	AT5G48230	acetoacetyl-CoA thiolase 2	11.205	10.8238	11.0144	0.269577
258992_at	AT3G08930	LMBR1-like membrane protein	11.2308	10.797	11.0139	0.306708
261295_at	AT1G48450	Protein of unknown function (DUF760)	11.0468	10.9802	11.0135	0.0471075
262369_at	AT1G73010	phosphate starvation-induced gene 2	10.5264	11.4993	11.0129	0.687951
245359_at	AT4G14430	indole-3-butyric acid response 10	11.0566	10.9671	11.0118	0.0632861
250814_at	AT5G05080	ubiquitin-conjugating enzyme 22	10.9735	11.0491	11.0113	0.0534361
248746_at	AT5G47890	NADH-ubiquinone oxidoreductase B8 subunit, putative	10.9066	11.1159	11.0112	0.147983
264936_at	AT1G61140	SNF2 domain-containing protein / helicase domain-containing protein / zinc finger protein-related	11.0727	10.9495	11.0111	0.0871226
264419_s_at	AT5G33320;AT1G43310	[AT5G33320, Glucose-6-phosphate/phosphate translocator-related];[AT1G43310, Nucleotide-sugar transporter family protein]	11.1789	10.8427	11.0108	0.237722
262960_at	AT1G54320	LEM3 (ligand-effect modulator 3) family protein / CDC50 family protein	11.003	11.0183	11.0106	0.0107834
258110_at	AT3G14610	cytochrome P450, family 72, subfamily A, polypeptide 7	10.885	11.1362	11.0106	0.17759
251144_at	AT5G01210	HXXXD-type acyl-transferase family protein	11.2425	10.7787	11.0106	0.327999
259192_at	AT3G01740	Mitochondrial ribosomal protein L37	10.8359	11.1852	11.0105	0.247014
249268_at	AT5G41685	Mitochondrial outer membrane translocase complex, subunit Tom7	11.0781	10.9424	11.0103	0.095912
245667_at	AT1G28200	FH interacting protein 1	11.0617	10.9586	11.0101	0.0729098
260570_at	AT2G43710	Plant stearoyl-acyl-carrier-protein desaturase family protein	11.264	10.7561	11.01	0.359125
266317_at	AT2G27030	calmodulin 5	10.8927	11.1273	11.01	0.165866
258488_at	AT3G02420	unknown protein; FUNCTIONS IN: molecular_function unknown; INVOLVED IN: biological_process unknown; LOCATED IN: membrane; EXPRESSED IN: 25 plant structures; EXPRESSED DURING: 15 growth stages; CONTAINS InterPro DOMAIN/s: Uncharacterised protein family UPF0121 (InterPro:IPR005344); Has 72 Blast hits to 71 proteins in 25 species: Archae - 0; Bacteria - 0; Metazoa - 2; Fungi - 2; Plants - 60; Viruse…	11.057	10.9619	11.0095	0.0673024
249712_at	AT5G35620	Eukaryotic initiation factor 4E protein	11.1027	10.9158	11.0093	0.132187
246257_at	AT4G36690	U2 snRNP auxilliary factor, large subunit, splicing factor	10.9162	11.1011	11.0087	0.130794
256000_at	AT1G29880	glycyl-tRNA synthetase / glycine--tRNA ligase	11.1086	10.9061	11.0074	0.143232
250626_at	no_match	no_match	10.6269	11.3849	11.0059	0.535966
248041_at	AT5G55940	Uncharacterised protein family (UPF0172)	11.0371	10.9728	11.005	0.0454882
248749_at	AT5G47880	eukaryotic release factor 1-1	11.0652	10.9436	11.0044	0.0860195
262846_at	AT1G14670	Endomembrane protein 70 protein family	10.9036	11.1044	11.004	0.142008
266000_at	AT2G24180	cytochrome p450 71b6	10.8342	11.1711	11.0026	0.238253
247355_at	AT5G63670	SPT4 homolog 2	11.0544	10.9465	11.0005	0.0763039
260606_at	AT2G43770	Transducin/WD40 repeat-like superfamily protein	11.2216	10.7748	10.9982	0.315907
247903_at	AT5G57340	unknown protein; Has 30201 Blast hits to 17322 proteins in 780 species: Archae - 12; Bacteria - 1396; Metazoa - 17338; Fungi - 3422; Plants - 5037; Viruses - 0; Other Eukaryotes - 2996 (source: NCBI BLink).	10.7524	11.2336	10.993	0.340302
246564_at	AT5G15610	Proteasome component (PCI) domain protein	10.9278	11.0564	10.9921	0.0909269
258948_at	AT3G01910	sulfite oxidase	10.9936	10.9905	10.9921	0.00214253
245199_at	AT1G67730	beta-ketoacyl reductase 1	11.0802	10.902	10.9911	0.125985
266119_at	AT2G02100	low-molecular-weight cysteine-rich 69	11.2289	10.7522	10.9906	0.337092
258563_at	AT3G05970	long-chain acyl-CoA synthetase 6	10.8704	11.1058	10.9881	0.166453
245513_at	AT4G15780	vesicle-associated membrane protein 724	10.5523	11.4238	10.9881	0.616194
262005_at	AT1G64550	general control non-repressible 3	10.9282	11.0463	10.9872	0.0835305
264229_at	AT1G67480	Galactose oxidase/kelch repeat superfamily protein	10.8512	11.1194	10.9853	0.189646
260571_at	AT2G43790	MAP kinase 6	10.9826	10.9874	10.985	0.0034224
251059_at	AT5G01810	CBL-interacting protein kinase 15	10.9504	11.0191	10.9848	0.0485994
260772_at	AT1G49050	Eukaryotic aspartyl protease family protein	10.9554	11.0127	10.984	0.0404748
261489_at	AT1G14450	NADH dehydrogenase (ubiquinone)s	11.0279	10.94	10.984	0.0621476
258514_at	AT3G06610	DNA-binding enhancer protein-related	10.9996	10.9677	10.9837	0.0225355
247333_at	AT5G63600	flavonol synthase 5	10.766	11.1997	10.9829	0.306658
248147_at	AT5G54900	RNA-binding protein 45A	10.8482	11.1173	10.9827	0.190275
258054_at	AT3G16240	delta tonoplast integral protein	11.0511	10.9143	10.9827	0.0967322
257122_at	AT3G20250	pumilio 5	10.9254	11.0399	10.9827	0.0810203
260436_at	AT1G68140	Protein of unknown function (DUF1644)	10.9963	10.9681	10.9822	0.0199404
256829_at	AT3G22850	Aluminium induced protein with YGL and LRDR motifs	10.9995	10.9634	10.9815	0.0254771
266993_at	AT2G39210	Major facilitator superfamily protein	10.8679	11.0938	10.9809	0.159785
261276_at	AT1G26670	Vesicle transport v-SNARE family protein	10.8397	11.1175	10.9786	0.196448
266763_at	AT2G47070	squamosa promoter binding protein-like 1	11.076	10.8784	10.9772	0.139724
267188_at	AT2G44050	6,7-dimethyl-8-ribityllumazine synthase / DMRL synthase / lumazine synthase / riboflavin synthase	11.0934	10.8556	10.9745	0.16815
252067_at	AT3G51370	Protein phosphatase 2C family protein	11.1853	10.7618	10.9736	0.299446
262068_at	AT1G80070	Pre-mRNA-processing-splicing factor	10.9775	10.9696	10.9735	0.005572
259712_at	AT1G77440	20S proteasome beta subunit C2	10.8863	11.0538	10.9701	0.118476
246292_at	AT3G56860	UBP1-associated protein 2A	10.9498	10.9893	10.9696	0.0278812
252941_at	AT4G39280	phenylalanyl-tRNA synthetase, putative / phenylalanine--tRNA ligase, putative	10.9716	10.9674	10.9695	0.00292035
267181_at	AT2G37760	NAD(P)-linked oxidoreductase superfamily protein	10.9093	11.0285	10.9689	0.0842801
247858_at	AT5G58220	transthyretin-like protein	11.0705	10.8674	10.9689	0.143606
249957_at	AT5G18900	2-oxoglutarate (2OG) and Fe(II)-dependent oxygenase superfamily protein	10.7909	11.1401	10.9655	0.246929
262048_at	AT1G80230	Rubredoxin-like superfamily protein	11.1139	10.8171	10.9655	0.209919
259029_at	AT3G09300	OSBP(oxysterol binding protein)-related protein 3B	11.1389	10.7897	10.9643	0.246929
260525_at	AT2G47250	RNA helicase family protein	11.0252	10.9034	10.9643	0.0860903
250377_at	AT5G11560	catalytics	10.9836	10.943	10.9633	0.0287015
260314_at	AT1G63830	PLAC8 family protein	10.9876	10.9378	10.9627	0.0351786
251638_at	AT3G57490	Ribosomal protein S5 family protein	10.9447	10.9767	10.9607	0.022585
246157_at	AT5G20080	FAD/NAD(P)-binding oxidoreductase	11.0347	10.8845	10.9596	0.106193
247641_at	AT5G60540	pyridoxine biosynthesis 2	10.8163	11.1026	10.9595	0.202416
267001_at	AT2G34470	urease accessory protein G	11.0119	10.9053	10.9586	0.0753847
264701_at	AT1G70160	unknown protein; FUNCTIONS IN: molecular_function unknown; INVOLVED IN: biological_process unknown; LOCATED IN: endomembrane system; EXPRESSED IN: 24 plant structures; EXPRESSED DURING: 15 growth stages; BEST Arabidopsis thaliana protein match is: unknown protein (TAIR:AT4G27020.1); Has 108 Blast hits to 108 proteins in 20 species: Archae - 0; Bacteria - 0; Metazoa - 0; Fungi - 0; Plants - 89; Vi…	10.9143	10.9993	10.9568	0.0601465
258856_at	AT3G02040	senescence-related gene 3	10.5793	11.3329	10.9561	0.532876
248592_at	AT5G49280	hydroxyproline-rich glycoprotein family protein	10.8351	11.0736	10.9543	0.168659
249238_at	AT5G41970	Metal-dependent protein hydrolase	10.9865	10.9207	10.9536	0.0464781
248283_at	AT5G52920	plastidic pyruvate kinase beta subunit 1	10.954	10.9517	10.9528	0.0016122
251817_at	AT3G54840	Ras-related small GTP-binding family protein	11.0627	10.8425	10.9526	0.155691
247151_at	AT5G65640	beta HLH protein 93	10.6931	11.2111	10.9521	0.366303
260870_at	AT1G43890	RAB GTPASE HOMOLOG B18	10.6761	11.226	10.951	0.388845
248508_at	AT5G50320	radical SAM domain-containing protein / GCN5-related N-acetyltransferase (GNAT) family protein	11.2873	10.614	10.9507	0.476109
245913_at	AT5G19860	Protein of unknown function, DUF538	10.9958	10.9054	10.9506	0.0639154
262440_at	AT1G47710	Serine protease inhibitor (SERPIN) family protein	11.063	10.8374	10.9502	0.159559
267189_at	AT2G44180	methionine aminopeptidase 2A	10.7027	11.1967	10.9497	0.34929
263239_at	AT2G16570	GLN phosphoribosyl pyrophosphate amidotransferase 1	11.0725	10.8262	10.9493	0.174132
253202_at	AT4G34555	Ribosomal protein S25 family protein	11.045	10.8522	10.9486	0.136302
262803_at	AT1G21000	PLATZ transcription factor family protein	10.7284	11.168	10.9482	0.310851
263110_at	AT1G65220	ARM repeat superfamily protein	10.9215	10.9732	10.9473	0.0365433
266984_at	AT2G39570	ACT domain-containing protein	10.7434	11.151	10.9472	0.288174
263662_at	AT1G04430	S-adenosyl-L-methionine-dependent methyltransferases superfamily protein	10.611	11.283	10.947	0.475147
262434_at	AT1G47670	Transmembrane amino acid transporter family protein	11.1346	10.7591	10.9469	0.265469
266734_at	AT2G46900	CONTAINS InterPro DOMAIN/s: Basic helix-loop-helix, Nulp1-type (InterPro:IPR006994); Has 2929 Blast hits to 2464 proteins in 333 species: Archae - 2; Bacteria - 151; Metazoa - 913; Fungi - 372; Plants - 141; Viruses - 47; Other Eukaryotes - 1303 (source: NCBI BLink).	10.8648	11.0276	10.9462	0.115096
252058_at	AT3G52470	Late embryogenesis abundant (LEA) hydroxyproline-rich glycoprotein family	10.9757	10.9146	10.9452	0.0432184
248719_at	AT5G47910	respiratory burst oxidase homologue D	10.9124	10.9779	10.9451	0.0463296
264955_at	AT1G76920	F-box family protein	11.0043	10.8832	10.9437	0.0856165
249076_at	AT5G43970	translocase of outer membrane 22-V	10.9209	10.9652	10.943	0.0313531
265281_at	AT2G28370	Uncharacterised protein family (UPF0497)	10.9991	10.8867	10.9429	0.0794788
256750_at	AT3G27150	Galactose oxidase/kelch repeat superfamily protein	10.951	10.934	10.9425	0.0120208
246619_at	AT5G36290	Uncharacterized protein family (UPF0016)	11.0718	10.8119	10.9419	0.183763
251861_at	AT3G54810	Plant-specific GATA-type zinc finger transcription factor family protein	11.0792	10.8031	10.9411	0.195197
246613_at	AT5G35360	acetyl Co-enzyme a carboxylase biotin carboxylase subunit	10.9942	10.8859	10.94	0.0765655
248801_at	AT5G47370	Homeobox-leucine zipper protein 4 (HB-4) / HD-ZIP protein	10.9853	10.8925	10.9389	0.0656124
265946_s_at	AT2G19520;AT4G29730	[AT2G19520, Transducin family protein / WD-40 repeat family protein];[AT4G29730, nucleosome/chromatin assembly factor group C5]	11.0258	10.8506	10.9382	0.123885
249453_at	AT5G39510	Vesicle transport v-SNARE family protein	10.9591	10.9168	10.938	0.0299248
258693_at	AT3G08650	ZIP metal ion transporter family	10.9419	10.9332	10.9376	0.00613062
257467_at	AT1G31320	LOB domain-containing protein 4	11.2777	10.5952	10.9365	0.4826
266923_at	AT2G45980	unknown protein; FUNCTIONS IN: molecular_function unknown; INVOLVED IN: biological_process unknown; LOCATED IN: cellular_component unknown; EXPRESSED IN: 25 plant structures; EXPRESSED DURING: 15 growth stages; BEST Arabidopsis thaliana protein match is: unknown protein (TAIR:AT4G00355.2); Has 93 Blast hits to 90 proteins in 15 species: Archae - 0; Bacteria - 0; Metazoa - 0; Fungi - 0; Plants - 9…	11.0946	10.7773	10.9359	0.224429
267277_at	AT2G30050	transducin family protein / WD-40 repeat family protein	11.0401	10.8288	10.9345	0.149355
266804_at	AT2G29960	cyclophilin 5	10.8901	10.978	10.934	0.0621476
250849_at	AT5G04410	NAC domain containing protein 2	10.9047	10.9624	10.9335	0.0408496
267421_at	AT2G35040	AICARFT/IMPCHase bienzyme family protein	11.0803	10.7867	10.9335	0.207621
262532_at	AT1G17210	IAP-like protein 1	10.9414	10.9235	10.9325	0.0126714
255226_at	AT4G05420	damaged DNA binding protein 1A	11.0252	10.8397	10.9324	0.131147
264285_at	AT1G62040	Ubiquitin-like superfamily protein	10.9309	10.9307	10.9308	0.000120208
248255_at	AT5G53350	CLP protease regulatory subunit X	10.9016	10.9596	10.9306	0.0410405
263686_at	AT1G26910	Ribosomal protein L16p/L10e family protein	10.9655	10.8933	10.9294	0.051046
252407_at	AT3G47520	malate dehydrogenase	11.0129	10.8458	10.9293	0.11815
250208_at	AT5G14000	NAC domain containing protein 84	10.908	10.9492	10.9286	0.0291328
255671_at	AT4G00355	unknown protein; BEST Arabidopsis thaliana protein match is: unknown protein (TAIR:AT2G45980.1); Has 100 Blast hits to 97 proteins in 16 species: Archae - 0; Bacteria - 0; Metazoa - 0; Fungi - 0; Plants - 100; Viruses - 0; Other Eukaryotes - 0 (source: NCBI BLink).	10.9104	10.9465	10.9284	0.0255407
266295_at	AT2G29550	tubulin beta-7 chain	10.9902	10.8667	10.9284	0.0873277
250778_at	AT5G05500	Pollen Ole e 1 allergen and extensin family protein	10.8575	10.9984	10.928	0.0995889
248720_at	AT5G47750	D6 protein kinase like 2	11.091	10.7635	10.9272	0.231577
246441_at	AT5G17560	BolA-like family protein	10.9875	10.8668	10.9272	0.0853266
265266_at	AT2G42890	MEI2-like 2	10.9909	10.8628	10.9269	0.0905945
247037_at	AT5G67070	ralf-like 34	11.2754	10.5773	10.9263	0.493617
247935_at	AT5G56940	Ribosomal protein S16 family protein	11.0434	10.8082	10.9258	0.16629
247996_at	AT5G56170	LORELEI-LIKE-GPI-ANCHORED PROTEIN 1	11.0388	10.8126	10.9257	0.159997
256629_at	AT3G19980	flower-specific, phytochrome-associated protein phosphatase 3	10.8948	10.9562	10.9255	0.0433881
249873_at	AT5G23140	nuclear-encoded CLP protease P7	10.9478	10.903	10.9254	0.0317067
262238_at	AT1G48300	unknown protein; FUNCTIONS IN: molecular_function unknown; INVOLVED IN: biological_process unknown; LOCATED IN: endomembrane system; EXPRESSED IN: 24 plant structures; EXPRESSED DURING: 15 growth stages; Has 96 Blast hits to 87 proteins in 37 species: Archae - 0; Bacteria - 2; Metazoa - 12; Fungi - 2; Plants - 65; Viruses - 0; Other Eukaryotes - 15 (source: NCBI BLink).	10.6406	11.2097	10.9252	0.402429
250863_at	AT5G04750	F1F0-ATPase inhibitor protein, putative	10.6894	11.1607	10.9251	0.333238
246384_at	AT1G77370	Glutaredoxin family protein	10.882	10.9669	10.9245	0.0600334
267461_at	AT2G33830	Dormancy/auxin associated family protein	10.8443	11.0025	10.9234	0.111864
261036_at	AT1G17470	developmentally regulated G-protein 1	10.8149	11.03	10.9225	0.152049
261930_at	AT1G22440	Zinc-binding alcohol dehydrogenase family protein	10.7596	11.082	10.9208	0.227971
253752_at	AT4G28910	novel interactor of JAZ	11.0446	10.797	10.9208	0.17508
248665_at	AT5G48655	RING/U-box superfamily protein	10.9006	10.94	10.9203	0.0278954
266221_at	AT2G28760	UDP-XYL synthase 6	10.9815	10.8522	10.9168	0.0914148
246653_at	AT5G35200	ENTH/ANTH/VHS superfamily protein	10.8897	10.9435	10.9166	0.0380353
253304_at	AT4G33640	unknown protein; Has 30201 Blast hits to 17322 proteins in 780 species: Archae - 12; Bacteria - 1396; Metazoa - 17338; Fungi - 3422; Plants - 5037; Viruses - 0; Other Eukaryotes - 2996 (source: NCBI BLink).	10.9531	10.8795	10.9163	0.0520218
262754_at	AT1G16350	Aldolase-type TIM barrel family protein	10.9326	10.896	10.9143	0.0258377
260984_at	AT1G53645	hydroxyproline-rich glycoprotein family protein	10.9875	10.84	10.9138	0.104263
254050_s_at	AT4G25670;AT4G25672;AT4G25690;AT4G25692	[AT4G25670, unknown protein; BEST Arabidopsis thaliana protein match is: unknown protein (TAIR:AT4G25690.2); Has 30201 Blast hits to 17322 proteins in 780 species: Archae - 12; Bacteria - 1396; Metazoa - 17338; Fungi - 3422; Plants - 5037; Viruses - 0; Other Eukaryotes - 2996 (source: NCBI BLink).];[AT4G25672, conserved peptide upstream open reading frame 12];[AT4G25690, unknown protein; BEST Ara…	10.5543	11.2728	10.9135	0.508056
255749_at	AT1G31970	DEA(D/H)-box RNA helicase family protein	10.7865	11.0367	10.9116	0.176897
248968_at	AT5G45280	Pectinacetylesterase family protein	10.9799	10.843	10.9114	0.0968383
245235_at	AT4G25550	Cleavage/polyadenylation specificity factor, 25kDa subunit	10.8044	11.018	10.9112	0.151066
256333_at	AT1G76860	Small nuclear ribonucleoprotein family protein	11.0607	10.7616	10.9111	0.21146
259771_at	AT1G29470	S-adenosyl-L-methionine-dependent methyltransferases superfamily protein	11.0009	10.8184	10.9096	0.129082
247351_at	AT5G63790	NAC domain containing protein 102	10.8469	10.9719	10.9094	0.0883813
246559_at	AT5G15550	Transducin/WD40 repeat-like superfamily protein	11.0227	10.796	10.9094	0.160252
245415_at	AT4G17330	G2484-1 protein	10.9085	10.9074	10.908	0.000749533
247983_at	AT5G56630	phosphofructokinase 7	10.9395	10.8743	10.9069	0.0460963
253457_at	AT4G32060	calcium-binding EF hand family protein	10.7019	11.1106	10.9063	0.289058
260786_s_at	AT1G06220;AT5G25230	[AT1G06220, Ribosomal protein S5/Elongation factor G/III/V family protein];[AT5G25230, Ribosomal protein S5/Elongation factor G/III/V family protein]	11.0353	10.7772	10.9063	0.182483
250289_at	AT5G13190	CONTAINS InterPro DOMAIN/s: LPS-induced tumor necrosis factor alpha factor (InterPro:IPR006629); Has 30201 Blast hits to 17322 proteins in 780 species: Archae - 12; Bacteria - 1396; Metazoa - 17338; Fungi - 3422; Plants - 5037; Viruses - 0; Other Eukaryotes - 2996 (source: NCBI BLink).	10.8902	10.9179	10.9041	0.0195656
258878_at	AT3G03170	unknown protein; BEST Arabidopsis thaliana protein match is: unknown protein (TAIR:AT5G24890.1); Has 184 Blast hits to 184 proteins in 18 species: Archae - 0; Bacteria - 0; Metazoa - 0; Fungi - 0; Plants - 184; Viruses - 0; Other Eukaryotes - 0 (source: NCBI BLink).	10.9923	10.8147	10.9035	0.125568
254686_at	AT4G13720	Inosine triphosphate pyrophosphatase family protein	11.0289	10.7754	10.9021	0.17928
248664_at	AT5G48580	FK506- and rapamycin-binding protein 15 kD-2	10.8512	10.9527	10.902	0.0717431
259196_at	AT3G03600	ribosomal protein S2	10.9243	10.8775	10.9009	0.0330855
250278_at	AT5G12860	dicarboxylate transporter 1	11.0216	10.7792	10.9004	0.171389
249172_at	AT5G42950	GYF domain-containing protein	10.9364	10.8582	10.8973	0.055317
267506_at	AT2G45520	unknown protein; FUNCTIONS IN: molecular_function unknown; INVOLVED IN: biological_process unknown; EXPRESSED IN: 23 plant structures; EXPRESSED DURING: 13 growth stages; Has 260 Blast hits to 238 proteins in 75 species: Archae - 0; Bacteria - 6; Metazoa - 94; Fungi - 40; Plants - 38; Viruses - 0; Other Eukaryotes - 82 (source: NCBI BLink).	10.8611	10.9321	10.8966	0.050148
260610_at	AT2G43680	IQ-domain 14	10.8582	10.9345	10.8964	0.0540088
249015_at	AT5G44730	Haloacid dehalogenase-like hydrolase (HAD) superfamily protein	10.9632	10.8295	10.8963	0.094526
258616_at	AT3G02880	Leucine-rich repeat protein kinase family protein	11.0313	10.7573	10.8943	0.193811
257907_at	AT3G25470	bacterial hemolysin-related	11.0687	10.7174	10.8931	0.248435
262743_at	AT1G29020	Calcium-binding EF-hand family protein	10.9919	10.7941	10.893	0.139866
253986_at	AT4G26210	Mitochondrial ATP synthase subunit G protein	11.0469	10.7388	10.8929	0.217874
258209_at	AT3G14060	unknown protein; BEST Arabidopsis thaliana protein match is: unknown protein (TAIR:AT1G54120.1); Has 30 Blast hits to 30 proteins in 8 species: Archae - 0; Bacteria - 0; Metazoa - 0; Fungi - 0; Plants - 30; Viruses - 0; Other Eukaryotes - 0 (source: NCBI BLink).	11.0576	10.728	10.8928	0.233084
252131_at	AT3G50930	cytochrome BC1 synthesis	10.9433	10.8397	10.8915	0.0732987
253338_at	AT4G33430	BRI1-associated receptor kinase	10.8206	10.9618	10.8912	0.099794
265036_at	AT1G04080	Tetratricopeptide repeat (TPR)-like superfamily protein	11.034	10.7454	10.8897	0.204007
266761_at	AT2G47130	NAD(P)-binding Rossmann-fold superfamily protein	11.0851	10.6923	10.8887	0.277723
247153_at	AT5G65700	Leucine-rich receptor-like protein kinase family protein	11.1575	10.6173	10.8874	0.38193
260401_at	AT1G69840	SPFH/Band 7/PHB domain-containing membrane-associated protein family	11.1453	10.6292	10.8873	0.364895
251287_at	AT3G61820	Eukaryotic aspartyl protease family protein	11.1834	10.5908	10.8871	0.419024
247138_at	AT5G66120	3-dehydroquinate synthase, putative	11.0039	10.7669	10.8854	0.167577
254134_at	AT4G24830	arginosuccinate synthase family	11.0561	10.713	10.8846	0.242573
261627_at	AT1G01910	P-loop containing nucleoside triphosphate hydrolases superfamily protein	11.0196	10.7485	10.8841	0.191732
257291_at	AT3G15590	Tetratricopeptide repeat (TPR)-like superfamily protein	10.7956	10.972	10.8838	0.124719
247059_at	AT5G66690	UDP-Glycosyltransferase superfamily protein	10.9428	10.824	10.8834	0.083976
245358_at	AT4G15900	pleiotropic regulatory locus 1	10.7599	11.0068	10.8833	0.174585
249545_at	AT5G38030	MATE efflux family protein	11.0182	10.7476	10.8829	0.191301
250422_at	AT5G10840	Endomembrane protein 70 protein family	11.0291	10.7362	10.8826	0.20714
249096_at	AT5G43910	pfkB-like carbohydrate kinase family protein	10.7112	11.0526	10.8819	0.241456
251450_at	AT3G60030	squamosa promoter-binding protein-like 12	10.919	10.8434	10.8812	0.0534219
265712_s_at	AT3G11810;AT2G03330	[AT3G11810, unknown protein; BEST Arabidopsis thaliana protein match is: unknown protein (TAIR:AT2G03330.1); Has 141 Blast hits to 141 proteins in 21 species: Archae - 0; Bacteria - 9; Metazoa - 0; Fungi - 0; Plants - 131; Viruses - 0; Other Eukaryotes - 1 (source: NCBI BLink).];[AT2G03330, unknown protein; BEST Arabidopsis thaliana protein match is: unknown protein (TAIR:AT3G11810.1); Has 370 Bl…	10.7849	10.9753	10.8801	0.134619
256747_at	AT3G29180	Protein of unknown function (DUF1336)	10.9324	10.8262	10.8793	0.075123
263076_at	AT2G17520	Endoribonuclease/protein kinase IRE1-like	10.6647	11.0921	10.8784	0.302253
246460_at	AT5G16910	cellulose-synthase like D2	10.8863	10.8687	10.8775	0.0124097
255035_at	AT4G09550	AtGCP3 interacting protein 1	10.9306	10.8232	10.8769	0.0759786
248550_at	AT5G50210	quinolinate synthase	10.9674	10.7842	10.8758	0.12957
254346_at	AT4G21980	Ubiquitin-like superfamily protein	10.8299	10.9205	10.8752	0.064078
262225_at	AT1G53840	pectin methylesterase 1	10.8904	10.8593	10.8749	0.021991
263669_at	AT1G04400	cryptochrome 2	10.9243	10.8248	10.8745	0.070343
246214_at	AT4G36988;AT4G36990	[AT4G36988, conserved peptide upstream open reading frame 49];[AT4G36990, heat shock factor 4]	10.6449	11.1041	10.8745	0.324732
251153_at	AT3G63000	NPL4-like protein 1	10.9632	10.7818	10.8725	0.12829
260781_at	AT1G14620	decoy	10.9613	10.7809	10.8711	0.127604
258565_at	AT3G04350	Plant protein of unknown function (DUF946)	10.8558	10.8864	10.8711	0.0216304
250338_at	AT5G11760	unknown protein; CONTAINS InterPro DOMAIN/s: Protein of unknown function DUF1764, eukaryotic (InterPro:IPR013885); Has 1807 Blast hits to 1807 proteins in 277 species: Archae - 0; Bacteria - 0; Metazoa - 736; Fungi - 347; Plants - 385; Viruses - 0; Other Eukaryotes - 339 (source: NCBI BLink).	10.7363	11.0051	10.8707	0.190063
248551_at	AT5G50200	nitrate transmembrane transporters	11.1381	10.6024	10.8703	0.378825
248419_at	AT5G51550	EXORDIUM like 3	11.0194	10.7209	10.8701	0.2111
252213_at	AT3G50210	2-oxoglutarate (2OG) and Fe(II)-dependent oxygenase superfamily protein	10.8938	10.846	10.8699	0.0338068
260327_at	AT1G63840	RING/U-box superfamily protein	10.5389	11.2007	10.8698	0.467942
266656_at	AT2G25900	Zinc finger C-x8-C-x5-C-x3-H type family protein	10.8512	10.8874	10.8693	0.0255831
253409_at	AT4G32960	unknown protein; BEST Arabidopsis thaliana protein match is: unknown protein (TAIR:AT4G32970.1); Has 106 Blast hits to 106 proteins in 39 species: Archae - 0; Bacteria - 0; Metazoa - 62; Fungi - 0; Plants - 37; Viruses - 0; Other Eukaryotes - 7 (source: NCBI BLink).	11.0638	10.673	10.8684	0.276337
253201_at	AT4G34620	small subunit ribosomal protein 16	10.9952	10.7414	10.8683	0.179464
258727_at	AT3G11930	Adenine nucleotide alpha hydrolases-like superfamily protein	10.8575	10.8771	10.8673	0.0138452
260527_at	AT2G47270	sequence-specific DNA binding transcription factors;transcription regulators	10.6227	11.1099	10.8663	0.34446
260190_at	AT1G67560	PLAT/LH2 domain-containing lipoxygenase family protein	10.8212	10.9103	10.8658	0.0630174
264929_at	AT1G60730	NAD(P)-linked oxidoreductase superfamily protein	10.5196	11.2119	10.8658	0.489565
255742_at	AT1G25560	AP2/B3 transcription factor family protein	10.9629	10.7634	10.8631	0.141061
252389_at	AT3G47833	unknown protein; BEST Arabidopsis thaliana protein match is: unknown protein (TAIR:AT5G62575.2); Has 42 Blast hits to 42 proteins in 12 species: Archae - 0; Bacteria - 0; Metazoa - 0; Fungi - 0; Plants - 42; Viruses - 0; Other Eukaryotes - 0 (source: NCBI BLink).	11.1022	10.6235	10.8628	0.338527
257339_s_at	ATMG00040;AT2G07671;ATMG01080	[ATMG00040, ATP synthase subunit C family protein];[AT2G07671, ATP synthase subunit C family protein];[ATMG01080, mitochondrial F0-ATPase subunit 9]	10.6553	11.0671	10.8612	0.291236
265337_at	AT2G18390	ADP-ribosylation factor family protein	10.6141	11.107	10.8606	0.348498
247000_at	AT5G67380	casein kinase alpha 1	10.7022	11.0187	10.8605	0.223821
249180_at	AT5G43010	regulatory particle triple-A ATPase 4A	10.759	10.9616	10.8603	0.143196
250844_at	AT5G04470	cyclin-dependent protein kinase inhibitors	10.8161	10.904	10.86	0.0621335
258531_at	AT3G06720	importin alpha isoform 1	10.8641	10.853	10.8585	0.00786303
245333_at	AT4G14615	unknown protein; FUNCTIONS IN: molecular_function unknown; INVOLVED IN: biological_process unknown; LOCATED IN: endomembrane system; EXPRESSED IN: 24 plant structures; EXPRESSED DURING: 15 growth stages; CONTAINS InterPro DOMAIN/s: Protein of unknown function DUF2346 (InterPro:IPR018625); BEST Arabidopsis thaliana protein match is: unknown protein (TAIR:AT1G52825.1); Has 30201 Blast hits to 17322…	10.6917	11.0248	10.8583	0.235544
248366_at	AT5G52510	SCARECROW-like 8	11.011	10.7054	10.8582	0.216092
264262_at	AT1G09200	Histone superfamily protein	11.2047	10.5109	10.8578	0.490548
248727_at	AT5G47990	cytochrome P450, family 705, subfamily A, polypeptide 5	10.9444	10.7709	10.8576	0.122662
255142_at	AT4G08390	stromal ascorbate peroxidase	10.9274	10.7871	10.8573	0.0992
267034_at	AT2G38310	PYR1-like 4	10.7396	10.9711	10.8554	0.163709
266181_at	AT2G02390	glutathione S-transferase zeta 1	10.797	10.9134	10.8552	0.0823497
260882_at	AT1G29280	WRKY DNA-binding protein 65	10.7478	10.9591	10.8534	0.149405
250502_at	AT5G09590	mitochondrial HSO70 2	11.0311	10.6727	10.8519	0.253462
264914_at	AT1G60780	Clathrin adaptor complexes medium subunit family protein	10.8148	10.8884	10.8516	0.0520289
259825_at	AT1G66260	RNA-binding (RRM/RBD/RNP motifs) family protein	10.8093	10.8931	10.8512	0.0592838
252542_at	AT3G45770	Polyketide synthase, enoylreductase family protein	10.8082	10.8936	10.8509	0.0603869
257173_at	AT3G23810	S-adenosyl-l-homocysteine (SAH) hydrolase 2	11.07	10.6313	10.8506	0.310222
267543_at	AT2G32730	26S proteasome regulatory complex, non-ATPase subcomplex, Rpn2/Psmd1 subunit	11.0111	10.6882	10.8497	0.228339
252565_at	AT3G46000	actin depolymerizing factor 2	10.5532	11.1454	10.8493	0.41877
257657_at	AT3G13235	ubiquitin family protein	11.0692	10.6285	10.8489	0.311636
245145_at	AT2G45440	dihydrodipicolinate synthase	11.0336	10.6636	10.8486	0.261608
251028_at	AT5G02230	Haloacid dehalogenase-like hydrolase (HAD) superfamily protein	10.976	10.7151	10.8456	0.184442
248386_at	AT5G51940	RNA polymerase Rpb6	10.486	11.2045	10.8452	0.508063
265194_at	AT1G05010	ethylene-forming enzyme	10.8056	10.8822	10.8439	0.0541502
266022_at	AT2G05920	Subtilase family protein	11.1074	10.5792	10.8433	0.373473
267507_at	AT2G45710	Zinc-binding ribosomal protein family protein	10.9911	10.6946	10.8428	0.209671
261564_at	AT1G01720	NAC (No Apical Meristem) domain transcriptional regulator superfamily protein	10.7367	10.9484	10.8426	0.14973
252027_at	AT3G52850	vacuolar sorting receptor homolog 1	10.7753	10.9084	10.8419	0.0941301
250813_at	AT5G05000	translocon at the outer envelope membrane of chloroplasts 34	10.7239	10.9543	10.8391	0.162932
259256_at	AT3G07680	emp24/gp25L/p24 family/GOLD family protein	10.9593	10.7181	10.8387	0.170498
250484_at	AT5G10240	asparagine synthetase 3	10.971	10.7021	10.8365	0.190148
263015_at	AT1G23440	Peptidase C15, pyroglutamyl peptidase I-like	10.9242	10.7455	10.8348	0.126367
[truncated: 20,813 more rows]
